# Supplementary material for: ﻿New relictual genera in Cyrtoquediini and Indoquediini (Coleoptera: Staphylinidae: Staphylininae)
Source: Zookeys. 2021 Dec 9;1076:109–24. doi: 10.3897/zookeys.1076.73103 (PMC8677706; doi:10.3897/zookeys.1076.73103)
Supplement: XML Treatment for Alesiella lineipennis [file zookeys.1076.73103-treatment2.xml]

<!DOCTYPE tp:taxon-treatment
  PUBLIC "-//TaxonX//DTD Taxonomic Treatment Publishing DTD v0 20100105//EN" "tax-treatment-NSO.dtd">
<tp:taxon-treatment xmlns:tp="http://www.plazi.org/taxpub"><tp:treatment-meta><kwd-group><label>Taxon classification</label><kwd>
                <named-content content-type="kingdom">Animalia</named-content>
              </kwd><kwd>
                <named-content content-type="order">Coleoptera</named-content>
              </kwd><kwd>
                <named-content content-type="family">Staphylinidae</named-content>
              </kwd></kwd-group><mixed-citation publication-type="journal"><person-group><name><surname>Brunke</surname><given-names>Adam J.</given-names></name></person-group><article-title>﻿New relictual genera in <tp:taxon-name><tp:taxon-name-part taxon-name-part-type="tribe">Cyrtoquediini</tp:taxon-name-part></tp:taxon-name> and <tp:taxon-name><tp:taxon-name-part taxon-name-part-type="tribe">Indoquediini</tp:taxon-name-part></tp:taxon-name> (<tp:taxon-name><tp:taxon-name-part taxon-name-part-type="order">Coleoptera</tp:taxon-name-part></tp:taxon-name>: <tp:taxon-name><tp:taxon-name-part taxon-name-part-type="family">Staphylinidae</tp:taxon-name-part></tp:taxon-name>: <tp:taxon-name><tp:taxon-name-part taxon-name-part-type="subfamily">Staphylininae</tp:taxon-name-part></tp:taxon-name>)</article-title><source>Zookeys</source><day>09</day><month>12</month><year>2021</year><volume>1076</volume><fpage>109</fpage><lpage>124</lpage><pub-id pub-id-type="doi">10.3897/zookeys.1076.73103</pub-id></mixed-citation></tp:treatment-meta><tp:nomenclature><label>﻿</label><tp:taxon-name>
              <object-id xmlns:xlink="http://www.w3.org/1999/xlink" content-type="arpha" xlink:type="simple">20E1B7B6-3D6E-5803-A70E-990EA4551A91</object-id>
              <tp:taxon-name-part taxon-name-part-type="genus" reg="Alesiella">Alesiella</tp:taxon-name-part>
              <tp:taxon-name-part taxon-name-part-type="species" reg="lineipennis">lineipennis</tp:taxon-name-part>
            </tp:taxon-name><tp:taxon-authority>(Cameron, 1932)</tp:taxon-authority><tp:nomenclature-citation-list><tp:nomenclature-citation><tp:taxon-name><tp:taxon-name-part taxon-name-part-type="genus" reg="Quedius">Quedius</tp:taxon-name-part> (<tp:taxon-name-part taxon-name-part-type="subgenus" reg="Quedionuchus">Quedionuchus</tp:taxon-name-part>) <tp:taxon-name-part taxon-name-part-type="species" reg="lineipennis">lineipennis</tp:taxon-name-part></tp:taxon-name><comment>Cameron, 1932</comment></tp:nomenclature-citation><tp:nomenclature-citation><tp:taxon-name>
                  <tp:taxon-name-part taxon-name-part-type="genus" reg="Quedius">Quedius</tp:taxon-name-part>
                  <tp:taxon-name-part taxon-name-part-type="species" reg="lineipennis">lineipennis</tp:taxon-name-part>
                </tp:taxon-name><comment>Cameron: <xref ref-type="bibr" rid="B19">Smetana 1988</xref></comment></tp:nomenclature-citation><tp:nomenclature-citation><tp:taxon-name>
                  <tp:taxon-name-part taxon-name-part-type="genus" reg="Alesiella">Alesiella</tp:taxon-name-part>
                  <tp:taxon-name-part taxon-name-part-type="species" reg="lineipennis">lineipennis</tp:taxon-name-part>
                </tp:taxon-name><comment>(Cameron): <xref ref-type="bibr" rid="B3">Brunke and Solodovnikov 2013</xref></comment></tp:nomenclature-citation></tp:nomenclature-citation-list></tp:nomenclature><tp:treatment-sec sec-type="type locality" id="SECID0EQMAE"><title>Type locality.</title><p>Mogok [= Ruby Mines], Mandalay, Myanmar</p></tp:treatment-sec><tp:treatment-sec sec-type="type material" id="SECID0EVMAE"><title>Non-type material.</title><p><bold>Thailand: Chiang Rai</bold>: Wiang Pa Pao District [no specific locality], 17–21.V.2015, K. Takahashi (1 male, aedeagus missing, <abbrev xmlns:xlink="http://www.w3.org/1999/xlink" xlink:title="Personal collection of Y. Hayashi, Kawanishi City, Japan" id="ABBRID0E4MAE" xlink:type="simple">cHay</abbrev>).</p></tp:treatment-sec><tp:treatment-sec sec-type="diagnosis" id="SECID0EBNAE"><title>Diagnosis.</title><p>Only one species of <italic><tp:taxon-name><tp:taxon-name-part taxon-name-part-type="genus" reg="Alesiella">Alesiella</tp:taxon-name-part></tp:taxon-name></italic> is known and can be recognized by characters in the above key to genera. The specimen from Thailand does not differ from the type material (previously studied by the author), though the aedeagus was lost during mounting (Y. Hayashi, pers. comm.).</p></tp:treatment-sec><tp:treatment-sec sec-type="distribution" id="SECID0EONAE"><title>Distribution.</title><p>Myanmar and Thailand (new country record).</p></tp:treatment-sec><tp:treatment-sec sec-type="Bionomics" id="SECID0ETNAE"><title>Bionomics.</title><p>Nothing is known about this species’ microhabitat preferences but it probably occurs under the bark of dead trees in the earlier fermentation states of decay, as does its sister group <italic><tp:taxon-name><tp:taxon-name-part taxon-name-part-type="genus" reg="Quediomacrus">Quediomacrus</tp:taxon-name-part></tp:taxon-name></italic>.</p></tp:treatment-sec><tp:treatment-sec sec-type="comments" id="SECID0EAOAE"><title>Comments.</title><p>The above specimen is a new record of the genus and species from Thailand, and represents the first available material in more than 130 years (since 1890). The above record also indicates that the species is certainly still extant and rather widespread, though its elevational range remains unknown. Although the type series only bears the information ‘Ruby Mines, Doherty’, the diaries of William Doherty (reproduced in <xref ref-type="bibr" rid="B11">Hartert 1901</xref>) indicate that they were collected somewhere along the route (1150–1800 m) between the towns of Mogok (= ‘Ruby Mines’) and Bernardmyo, during 1890. This montane rainforest elevational range is compatible with the general locality of the specimen from Thailand.</p></tp:treatment-sec><ref-list><ref id="B19"><mixed-citation xmlns:xlink="http://www.w3.org/1999/xlink" xlink:type="simple"><person-group><name name-style="western"><surname>Smetana</surname><given-names>A</given-names></name></person-group> (<year>1988</year>) <article-title>Revision of the tribes <tp:taxon-name><tp:taxon-name-part taxon-name-part-type="tribe">Quediini</tp:taxon-name-part></tp:taxon-name> and <tp:taxon-name><tp:taxon-name-part taxon-name-part-type="tribe">Atanygnathinini</tp:taxon-name-part></tp:taxon-name>. Part II. The Himalayan region (<tp:taxon-name><tp:taxon-name-part taxon-name-part-type="order">Coleoptera</tp:taxon-name-part></tp:taxon-name>: <tp:taxon-name><tp:taxon-name-part taxon-name-part-type="family">Staphylinidae</tp:taxon-name-part></tp:taxon-name>).</article-title><source>Quaestiones Entomologicae</source><volume>24</volume>: <fpage>163</fpage>–<lpage>464</lpage></mixed-citation></ref><ref id="B3"><mixed-citation xmlns:xlink="http://www.w3.org/1999/xlink" xlink:type="simple"><person-group><name name-style="western"><surname>Brunke</surname><given-names>A</given-names></name><name name-style="western"><surname>Solodovnikov</surname><given-names>A</given-names></name></person-group> (<year>2013</year>) <article-title><italic><tp:taxon-name><tp:taxon-name-part taxon-name-part-type="genus">Alesiella</tp:taxon-name-part></tp:taxon-name></italic> gen.n. and a newly discovered relict lineage of <tp:taxon-name><tp:taxon-name-part taxon-name-part-type="tribe">Staphylinini</tp:taxon-name-part></tp:taxon-name> (<tp:taxon-name><tp:taxon-name-part taxon-name-part-type="order">Coleoptera</tp:taxon-name-part></tp:taxon-name>: <tp:taxon-name><tp:taxon-name-part taxon-name-part-type="family">Staphylinidae</tp:taxon-name-part></tp:taxon-name>).</article-title><source>Systematic Entomology</source><volume>38</volume>: <fpage>689</fpage>–<lpage>707</lpage>. <ext-link xlink:type="simple" ext-link-type="doi" xlink:href="10.1111/syen.12021">https://doi.org/10.1111/syen.12021</ext-link></mixed-citation></ref><ref id="B11"><mixed-citation xmlns:xlink="http://www.w3.org/1999/xlink" xlink:type="simple"><person-group><name name-style="western"><surname>Hartert</surname><given-names>E</given-names></name></person-group> (<year>1901</year>) <article-title>William Doherty, Obituary.</article-title><source>Novitates Zoologicae</source><volume>8</volume>: <fpage>494</fpage>–<lpage>506</lpage>.</mixed-citation></ref></ref-list></tp:taxon-treatment>
