# Supplementary material for: ﻿New relictual genera in Cyrtoquediini and Indoquediini (Coleoptera: Staphylinidae: Staphylininae)
Source: Zookeys. 2021 Dec 9;1076:109–24. doi: 10.3897/zookeys.1076.73103 (PMC8677706; doi:10.3897/zookeys.1076.73103)
Supplement: XML Treatment for Sundaquedius [file zookeys.1076.73103-treatment3.xml]

<!DOCTYPE tp:taxon-treatment
  PUBLIC "-//TaxonX//DTD Taxonomic Treatment Publishing DTD v0 20100105//EN" "tax-treatment-NSO.dtd">
<tp:taxon-treatment xmlns:tp="http://www.plazi.org/taxpub"><tp:treatment-meta><kwd-group><label>Taxon classification</label><kwd>
                <named-content content-type="kingdom">Animalia</named-content>
              </kwd><kwd>
                <named-content content-type="order">Coleoptera</named-content>
              </kwd><kwd>
                <named-content content-type="family">Staphylinidae</named-content>
              </kwd></kwd-group><mixed-citation publication-type="journal"><person-group><name><surname>Brunke</surname><given-names>Adam J.</given-names></name></person-group><article-title>﻿New relictual genera in <tp:taxon-name><tp:taxon-name-part taxon-name-part-type="tribe">Cyrtoquediini</tp:taxon-name-part></tp:taxon-name> and <tp:taxon-name><tp:taxon-name-part taxon-name-part-type="tribe">Indoquediini</tp:taxon-name-part></tp:taxon-name> (<tp:taxon-name><tp:taxon-name-part taxon-name-part-type="order">Coleoptera</tp:taxon-name-part></tp:taxon-name>: <tp:taxon-name><tp:taxon-name-part taxon-name-part-type="family">Staphylinidae</tp:taxon-name-part></tp:taxon-name>: <tp:taxon-name><tp:taxon-name-part taxon-name-part-type="subfamily">Staphylininae</tp:taxon-name-part></tp:taxon-name>)</article-title><source>Zookeys</source><day>09</day><month>12</month><year>2021</year><volume>1076</volume><fpage>109</fpage><lpage>124</lpage><pub-id pub-id-type="doi">10.3897/zookeys.1076.73103</pub-id></mixed-citation></tp:treatment-meta><tp:nomenclature><label>﻿</label><tp:taxon-name>
              <object-id xmlns:xlink="http://www.w3.org/1999/xlink" content-type="arpha" xlink:type="simple">496DB274-96DD-55CD-9899-7BC808D87444</object-id>
              <tp:taxon-name-part taxon-name-part-type="genus" reg="Sundaquedius">Sundaquedius</tp:taxon-name-part>
              <object-id xmlns:xlink="http://www.w3.org/1999/xlink" content-type="zoobank" xlink:type="simple">http://zoobank.org/B1952B22-6F67-4717-9C69-74F8C5E5498D</object-id>
            </tp:taxon-name><tp:taxon-authority>Brunke</tp:taxon-authority><tp:taxon-status xmlns:xlink="http://www.w3.org/1999/xlink" xlink:type="simple">gen. nov.</tp:taxon-status><xref ref-type="fig" rid="F1">Figs 1A–F</xref><xref ref-type="fig" rid="F2">, 2A–G</xref></tp:nomenclature><tp:treatment-sec sec-type="type species" id="SECID0EYPAE"><title>Type species.</title><p><italic><tp:taxon-name><tp:taxon-name-part taxon-name-part-type="genus" reg="Sundaquedius">Sundaquedius</tp:taxon-name-part><tp:taxon-name-part taxon-name-part-type="species" reg="abbreviatus">abbreviatus</tp:taxon-name-part></tp:taxon-name></italic> Brunke, sp. nov.</p></tp:treatment-sec><tp:treatment-sec sec-type="etymology" id="SECID0EJQAE"><title>Etymology.</title><p>The generic name refers to the Sunda Plate and <italic><tp:taxon-name><tp:taxon-name-part taxon-name-part-type="genus" reg="Quedius">Quedius</tp:taxon-name-part></tp:taxon-name></italic>, with which members of this genus and closely related genus <italic><tp:taxon-name><tp:taxon-name-part taxon-name-part-type="genus" reg="Cyrtoquedius">Cyrtoquedius</tp:taxon-name-part></tp:taxon-name></italic> were associated with for a long time. Much of the Sunda Plate is currently below sea level but had connected terrestrial species on Borneo, Sumatra, Java and the present southeast Asian mainland in multiple episodes, from about the Eocene to as recently as the Pleistocene (e.g., <xref ref-type="bibr" rid="B15">Inger and Voris 2001</xref>). Noun in apposition.</p></tp:treatment-sec><tp:treatment-sec sec-type="diagnosis" id="SECID0EBRAE"><title>Diagnosis.</title><p>Among other Oriental <tp:taxon-name><tp:taxon-name-part taxon-name-part-type="tribe">Cyrtoquediini</tp:taxon-name-part></tp:taxon-name>, <italic><tp:taxon-name><tp:taxon-name-part taxon-name-part-type="genus" reg="Sundaquedius">Sundaquedius</tp:taxon-name-part></tp:taxon-name></italic> is easily recognized by a combination of the large eyes (more than 3 × as long as temples) (Fig. <xref ref-type="fig" rid="F1">1B, E</xref>), incomplete infraorbital ridge and elytra with rows of setose punctures. It can be distinguished from its putative close relatives <italic><tp:taxon-name><tp:taxon-name-part taxon-name-part-type="genus" reg="Cyrtoquedius">Cyrtoquedius</tp:taxon-name-part></tp:taxon-name></italic> and <italic><tp:taxon-name><tp:taxon-name-part taxon-name-part-type="genus" reg="Parisanopus">Parisanopus</tp:taxon-name-part></tp:taxon-name></italic> by any one of: more than one puncture in the dorsal row of the pronotum (Fig. <xref ref-type="fig" rid="F1">1C, F</xref>), two or more parocular punctures on the head (Fig. <xref ref-type="fig" rid="F1">1B, E</xref>), the incomplete infraorbital ridge and presence of peg setae on the paramere (Fig. <xref ref-type="fig" rid="F2">2B</xref>).</p><fig id="F1" position="float" orientation="portrait"><object-id xmlns:xlink="http://www.w3.org/1999/xlink" content-type="doi" xlink:type="simple">10.3897/zookeys.1076.73103.figure1</object-id><object-id xmlns:xlink="http://www.w3.org/1999/xlink" content-type="arpha" xlink:type="simple">68CBA622-0FF7-5F8D-81AD-2E785DCF49F9</object-id><label>Figure 1.</label><caption><p><italic><tp:taxon-name><tp:taxon-name-part taxon-name-part-type="genus" reg="Sundaquedius">Sundaquedius</tp:taxon-name-part></tp:taxon-name></italic> Brunke <bold>A–C</bold><italic><tp:taxon-name><tp:taxon-name-part taxon-name-part-type="genus" reg="Sundaquedius">S.</tp:taxon-name-part><tp:taxon-name-part taxon-name-part-type="species" reg="nigropolitus">nigropolitus</tp:taxon-name-part></tp:taxon-name></italic> (Cameron) <bold>D–F</bold><italic><tp:taxon-name><tp:taxon-name-part taxon-name-part-type="genus" reg="Sundaquedius">S.</tp:taxon-name-part><tp:taxon-name-part taxon-name-part-type="species" reg="abbreviatus">abbreviatus</tp:taxon-name-part></tp:taxon-name></italic> Brunke <bold>A, D</bold> habitus <bold>B, E</bold> dorsal head, arrows indicating anterior and posterior frontal punctures, asterisks indicating parocular punctures <bold>C, F</bold> dorsal pronotum, arrows indicating punctures of the dorsal row. Scale bars: 1 mm.</p></caption><graphic xmlns:xlink="http://www.w3.org/1999/xlink" xlink:href="zookeys-1076-109-g001.jpg" position="float" orientation="portrait" xlink:type="simple" id="oo_621080.jpg"><uri content-type="original_file" xlink:type="simple">https://binary.pensoft.net/fig/621080</uri></graphic></fig></tp:treatment-sec><tp:treatment-sec sec-type="description" id="SECID0EDUAE"><title>Description.</title><p>With the character states of <tp:taxon-name><tp:taxon-name-part taxon-name-part-type="tribe">Cyrtoquediini</tp:taxon-name-part></tp:taxon-name> (see <xref ref-type="bibr" rid="B7">Brunke et al. 2021</xref>) and the following: head with basal puncture present but not doubled; two or three parocular punctures present; antennae non-geniculate, antennomeres 1–3 sparsely pubescent and without tomentose pubescence, antennomere 4 with some tomentose pubescence but much sparser than 5; labrum with two usual lobes and moderately incised median emargination; apical maxillary and labial palpi fusiform, apical labial palpomere with sparse, short setae; mandibles slender in apical half and markedly broad in basal half, bearing a single proximal tooth; gular sutures convergent, separate but running extremely close in basal half; infraorbital ridge/nuchal ridge incomplete, reaching ~ 1/3 to 1/2 the distance to mandible base; pronotum strongly convex, non-explanate and slightly elongate, with 2–8 punctures in the dorsal row, ‘second’ puncture present; basisternum with pair of macrosetae at middle; mesoscutellum glabrous and without micropunctures; disc of elytra without microsculpture and glabrous, except for three rows of coarse setose macropunctures (one sutural, two discal), rows slightly disorganized due to extra punctures in <italic><tp:taxon-name><tp:taxon-name-part taxon-name-part-type="genus" reg="Sundaquedius">S.</tp:taxon-name-part><tp:taxon-name-part taxon-name-part-type="species" reg="nigropolitus">nigropolitus</tp:taxon-name-part></tp:taxon-name></italic>; elytra with epipleuron bearing row of coarse, setose macropunctures, epipleuron with additional rows and clusters of coarse setae; epipleural margin not thickened; mesocoxae contiguous; metatibia spinose, with three spines on outer face, inner face without spines; pro- and metatarsomeres with setae on disc, setae not restricted to margins; metatarsomere 4 with ventral setae distinctly interrupted medially and removed from apical margin; abdominal tergite IV with impression but punctures only slightly more impressed, not markedly coarser in impression (as in <italic><tp:taxon-name><tp:taxon-name-part taxon-name-part-type="genus" reg="Bolitogyrus">Bolitogyrus</tp:taxon-name-part></tp:taxon-name></italic>); abdominal sternite III with basal transverse line sharply produced posteriad forming an acute angle at middle; abdominal sternite IV with basal transverse line not produced; aedeagus with single fused paramere bearing well-developed peg setae, internal sac with ventral, paired copulatory sclerites, with an additional sclerotized structure similar to dorsal copulatory piece, but singular, and more weakly sclerotized compared to <italic><tp:taxon-name><tp:taxon-name-part taxon-name-part-type="genus" reg="Cyrtoquedius">Cyrtoquedius</tp:taxon-name-part></tp:taxon-name></italic> or <italic><tp:taxon-name><tp:taxon-name-part taxon-name-part-type="genus" reg="Parisanopus">Parisanopus</tp:taxon-name-part></tp:taxon-name></italic>, and held within spinose internal sac.</p><fig id="F2" position="float" orientation="portrait"><object-id xmlns:xlink="http://www.w3.org/1999/xlink" content-type="doi" xlink:type="simple">10.3897/zookeys.1076.73103.figure2</object-id><object-id xmlns:xlink="http://www.w3.org/1999/xlink" content-type="arpha" xlink:type="simple">C66C1FB0-2DC7-5DA3-AD6B-50C6A3D04F6B</object-id><label>Figure 2.</label><caption><p><italic><tp:taxon-name><tp:taxon-name-part taxon-name-part-type="genus" reg="Sundaquedius">Sundaquedius</tp:taxon-name-part></tp:taxon-name></italic> Brunke <bold>A–F</bold><italic><tp:taxon-name><tp:taxon-name-part taxon-name-part-type="genus" reg="Sundaquedius">S.</tp:taxon-name-part><tp:taxon-name-part taxon-name-part-type="species" reg="abbreviatus">abbreviatus</tp:taxon-name-part></tp:taxon-name></italic> Brunke <bold>G</bold><italic><tp:taxon-name><tp:taxon-name-part taxon-name-part-type="genus" reg="Sundaquedius">S.</tp:taxon-name-part><tp:taxon-name-part taxon-name-part-type="species" reg="nigropolitus">nigropolitus</tp:taxon-name-part></tp:taxon-name></italic> (Cameron) <bold>A</bold> aedeagus, ventral view <bold>B</bold> apex of paramere, underside <bold>C</bold> aedeagus, lateral view (paramere removed) <bold>D</bold> male tergite X <bold>E</bold> male sternite IX <bold>F, G</bold> female tergite X. Scale bars: 0.25 mm (<bold>A–C</bold>); 0.5 mm (<bold>D–G</bold>).</p></caption><graphic xmlns:xlink="http://www.w3.org/1999/xlink" xlink:href="zookeys-1076-109-g002.jpg" position="float" orientation="portrait" xlink:type="simple" id="oo_621081.jpg"><uri content-type="original_file" xlink:type="simple">https://binary.pensoft.net/fig/621081</uri></graphic></fig></tp:treatment-sec><tp:treatment-sec sec-type="distribution" id="SECID0EOXAE"><title>Distribution.</title><p><italic><tp:taxon-name><tp:taxon-name-part taxon-name-part-type="genus" reg="Sundaquedius">Sundaquedius</tp:taxon-name-part></tp:taxon-name></italic> is presently known only from central Vietnam and East Java but likely occurs at medium elevations across southeast Asia, west of Wallace’s line.</p></tp:treatment-sec><tp:treatment-sec sec-type="Bionomics" id="SECID0E2XAE"><title>Bionomics.</title><p>Nothing is known about the bionomics of this genus, except that both species were collected in lower montane forests (700–1500 m). <italic><tp:taxon-name><tp:taxon-name-part taxon-name-part-type="genus" reg="Sundaquedius">Sundaquedius</tp:taxon-name-part></tp:taxon-name></italic> might be collected by sifting moist litter, like many species of the related genus <italic><tp:taxon-name><tp:taxon-name-part taxon-name-part-type="genus" reg="Cyrtoquedius">Cyrtoquedius</tp:taxon-name-part></tp:taxon-name></italic>.</p></tp:treatment-sec><tp:treatment-sec sec-type="comments" id="SECID0EPYAE"><title>Comments.</title><p>In recent phylogenomic analyses, <italic><tp:taxon-name><tp:taxon-name-part taxon-name-part-type="genus" reg="Sundaquedius">Sundaquedius</tp:taxon-name-part></tp:taxon-name></italic> was recovered as the sister group of Nearctic/Neotropical genus <italic><tp:taxon-name><tp:taxon-name-part taxon-name-part-type="genus" reg="Cyrtoquedius">Cyrtoquedius</tp:taxon-name-part></tp:taxon-name></italic> with high support, though few genera of <tp:taxon-name><tp:taxon-name-part taxon-name-part-type="tribe">Cyrtoquediini</tp:taxon-name-part></tp:taxon-name> were included in the taxon sample (<xref ref-type="bibr" rid="B7">Brunke et al. 2021</xref>). <italic><tp:taxon-name><tp:taxon-name-part taxon-name-part-type="genus" reg="Sundaquedius">Sundaquedius</tp:taxon-name-part></tp:taxon-name></italic> is probably most closely related to <italic><tp:taxon-name><tp:taxon-name-part taxon-name-part-type="genus" reg="Cyrtoquedius">Cyrtoquedius</tp:taxon-name-part></tp:taxon-name></italic>, or perhaps <italic><tp:taxon-name><tp:taxon-name-part taxon-name-part-type="genus" reg="Cyrtoquedius">Cyrtoquedius</tp:taxon-name-part></tp:taxon-name></italic>+<italic><tp:taxon-name><tp:taxon-name-part taxon-name-part-type="genus" reg="Parisanopus">Parisanopus</tp:taxon-name-part></tp:taxon-name></italic>, based on morphological similarity (see above key).</p></tp:treatment-sec><ref-list><ref id="B15"><mixed-citation xmlns:xlink="http://www.w3.org/1999/xlink" xlink:type="simple"><person-group><name name-style="western"><surname>Inger</surname><given-names>RF</given-names></name><name name-style="western"><surname>Voris</surname><given-names>HR</given-names></name></person-group> (<year>2001</year>) <article-title>The biogeographical relations of the frogs and snakes of Sundaland.</article-title><source>Journal of Biogeography</source><volume>28</volume>: <fpage>863</fpage>–<lpage>891</lpage>. <ext-link xlink:type="simple" ext-link-type="doi" xlink:href="10.1046/j.1365-2699.2001.00580.x">https://doi.org/10.1046/j.1365-2699.2001.00580.x</ext-link></mixed-citation></ref><ref id="B7"><mixed-citation xmlns:xlink="http://www.w3.org/1999/xlink" xlink:type="simple"><person-group><name name-style="western"><surname>Brunke</surname><given-names>AJ</given-names></name><name name-style="western"><surname>Hansen</surname><given-names>AK</given-names></name><name name-style="western"><surname>Salnitska</surname><given-names>M</given-names></name><name name-style="western"><surname>Kypke</surname><given-names>JL</given-names></name><name name-style="western"><surname>Predeus</surname><given-names>AV</given-names></name><name name-style="western"><surname>Escalona</surname><given-names>HE</given-names></name><name name-style="western"><surname>Chapados</surname><given-names>JT</given-names></name><name name-style="western"><surname>Eyres</surname><given-names>J</given-names></name><name name-style="western"><surname>Richter</surname><given-names>R</given-names></name><name name-style="western"><surname>Smetana</surname><given-names>A</given-names></name><name name-style="western"><surname>Ślipiński</surname><given-names>SA</given-names></name><name name-style="western"><surname>Zwick</surname><given-names>A</given-names></name><name name-style="western"><surname>Hájek</surname><given-names>J</given-names></name><name name-style="western"><surname>Leschen</surname><given-names>RAB</given-names></name><name name-style="western"><surname>Solodovnikov</surname><given-names>A</given-names></name><name name-style="western"><surname>Dettman</surname><given-names>JR</given-names></name></person-group> (<year>2021</year>) <article-title>The limits of <tp:taxon-name><tp:taxon-name-part taxon-name-part-type="tribe">Quediini</tp:taxon-name-part></tp:taxon-name> at last (<tp:taxon-name><tp:taxon-name-part taxon-name-part-type="family">Staphylinidae</tp:taxon-name-part></tp:taxon-name>: <tp:taxon-name><tp:taxon-name-part taxon-name-part-type="subfamily">Staphylininae</tp:taxon-name-part></tp:taxon-name>): a rove beetle mega-radiation resolved by comprehensive sampling and anchored phylogenomics.</article-title><source>Systematic Entomology</source><volume>46</volume>: <fpage>396</fpage>–<lpage>421</lpage>. <ext-link xlink:type="simple" ext-link-type="doi" xlink:href="10.1111/syen.12468">https://doi.org/10.1111/syen.12468</ext-link></mixed-citation></ref></ref-list></tp:taxon-treatment>
