# Supplementary material for: ﻿New relictual genera in Cyrtoquediini and Indoquediini (Coleoptera: Staphylinidae: Staphylininae)
Source: Zookeys. 2021 Dec 9;1076:109–24. doi: 10.3897/zookeys.1076.73103 (PMC8677706; doi:10.3897/zookeys.1076.73103)
Supplement: XML Treatment for Sundaquedius nigropolitus [file zookeys.1076.73103-treatment4.xml]

<!DOCTYPE tp:taxon-treatment
  PUBLIC "-//TaxonX//DTD Taxonomic Treatment Publishing DTD v0 20100105//EN" "tax-treatment-NSO.dtd">
<tp:taxon-treatment xmlns:tp="http://www.plazi.org/taxpub"><tp:treatment-meta><kwd-group><label>Taxon classification</label><kwd>
                <named-content content-type="kingdom">Animalia</named-content>
              </kwd><kwd>
                <named-content content-type="order">Coleoptera</named-content>
              </kwd><kwd>
                <named-content content-type="family">Staphylinidae</named-content>
              </kwd></kwd-group><mixed-citation publication-type="journal"><person-group><name><surname>Brunke</surname><given-names>Adam J.</given-names></name></person-group><article-title>﻿New relictual genera in <tp:taxon-name><tp:taxon-name-part taxon-name-part-type="tribe">Cyrtoquediini</tp:taxon-name-part></tp:taxon-name> and <tp:taxon-name><tp:taxon-name-part taxon-name-part-type="tribe">Indoquediini</tp:taxon-name-part></tp:taxon-name> (<tp:taxon-name><tp:taxon-name-part taxon-name-part-type="order">Coleoptera</tp:taxon-name-part></tp:taxon-name>: <tp:taxon-name><tp:taxon-name-part taxon-name-part-type="family">Staphylinidae</tp:taxon-name-part></tp:taxon-name>: <tp:taxon-name><tp:taxon-name-part taxon-name-part-type="subfamily">Staphylininae</tp:taxon-name-part></tp:taxon-name>)</article-title><source>Zookeys</source><day>09</day><month>12</month><year>2021</year><volume>1076</volume><fpage>109</fpage><lpage>124</lpage><pub-id pub-id-type="doi">10.3897/zookeys.1076.73103</pub-id></mixed-citation></tp:treatment-meta><tp:nomenclature><label>﻿</label><tp:taxon-name>
              <object-id xmlns:xlink="http://www.w3.org/1999/xlink" content-type="arpha" xlink:type="simple">35316AE5-F203-5925-8E78-B9EF35BD318C</object-id>
              <tp:taxon-name-part taxon-name-part-type="genus" reg="Sundaquedius">Sundaquedius</tp:taxon-name-part>
              <tp:taxon-name-part taxon-name-part-type="species" reg="nigropolitus">nigropolitus</tp:taxon-name-part>
            </tp:taxon-name><tp:taxon-authority>(Cameron)</tp:taxon-authority><tp:taxon-status xmlns:xlink="http://www.w3.org/1999/xlink" xlink:type="simple">comb. nov.</tp:taxon-status><xref ref-type="fig" rid="F1">Figs 1A–C</xref><xref ref-type="fig" rid="F2">, 2G</xref><tp:nomenclature-citation-list><tp:nomenclature-citation><tp:taxon-name><tp:taxon-name-part taxon-name-part-type="genus" reg="Quedius">Quedius</tp:taxon-name-part> (<tp:taxon-name-part taxon-name-part-type="subgenus" reg="Sauridus">Sauridus</tp:taxon-name-part>) <tp:taxon-name-part taxon-name-part-type="species" reg="nigropolitus">nigropolitus</tp:taxon-name-part></tp:taxon-name><comment>Cameron, 1937</comment></tp:nomenclature-citation><tp:nomenclature-citation><tp:taxon-name>‘<tp:taxon-name-part taxon-name-part-type="genus" reg="Quedius">Quedius</tp:taxon-name-part>’ <tp:taxon-name-part taxon-name-part-type="species" reg="nigropolitus">nigropolitus</tp:taxon-name-part></tp:taxon-name><comment>Cameron: <xref ref-type="bibr" rid="B7">Brunke et al. (2021)</xref> (in undescribed genus of <tp:taxon-name><tp:taxon-name-part taxon-name-part-type="tribe">Cyrtoquediini</tp:taxon-name-part></tp:taxon-name>)</comment></tp:nomenclature-citation></tp:nomenclature-citation-list></tp:nomenclature><tp:treatment-sec sec-type="type locality" id="SECID0EV6AE"><title>Type locality.</title><p>Blawan [sometimes ‘Belawan’], Ijen Plateau [no specific locality, ca. -7.98, 114.17], Bondowoso Regency, East Java, Indonesia.</p></tp:treatment-sec><tp:treatment-sec sec-type="type material" id="SECID0E16AE"><title>Type material.</title><p><bold><italic>Holotype</italic></bold> (female, <named-content xmlns:xlink="http://www.w3.org/1999/xlink" content-type="dwc:institutional_code" xlink:type="simple">NMUK</named-content>): Type [circular label with red border] / leg H. Lucht, K.O. Blawan, Idjen-Plateau [Ijen Plateau] Java, 900-1500 mr., 12.I.1934 [printed label] / <tp:taxon-name><tp:taxon-name-part taxon-name-part-type="genus" reg="Quedius">Q.</tp:taxon-name-part><tp:taxon-name-part taxon-name-part-type="species" reg="nigropolitus">nigropolitus</tp:taxon-name-part></tp:taxon-name> Type Cameron [handwritten] / M. Cameron, Bequest, B.M. 1955-147. [printed label] / AJB0001486 [printed label] / HOLOTYPE <italic><tp:taxon-name><tp:taxon-name-part taxon-name-part-type="genus" reg="Quedius">Quedius</tp:taxon-name-part><tp:taxon-name-part taxon-name-part-type="species" reg="nigropolitus">nigropolitus</tp:taxon-name-part></tp:taxon-name></italic> Cameron, det. A. Brunke 2021 [red label] / <italic><tp:taxon-name><tp:taxon-name-part taxon-name-part-type="genus" reg="Sudaquedius">Sudaquedius</tp:taxon-name-part><tp:taxon-name-part taxon-name-part-type="species" reg="nigropolitus">nigropolitus</tp:taxon-name-part></tp:taxon-name></italic> (Cameron) [white label], det. A. Brunke 2021</p></tp:treatment-sec><tp:treatment-sec sec-type="diagnosis" id="SECID0ELBAG"><title>Diagnosis.</title><p><italic><tp:taxon-name><tp:taxon-name-part taxon-name-part-type="genus" reg="Sundaquedius">Sundaquedius</tp:taxon-name-part><tp:taxon-name-part taxon-name-part-type="species" reg="nigropolitus">nigropolitus</tp:taxon-name-part></tp:taxon-name></italic> can be easily recognized by the dorsal rows of the pronotum, which have seven or eight punctures in each row. The only other known species is allopatric.</p></tp:treatment-sec><tp:treatment-sec sec-type="redescription" id="SECID0E3BAG"><title>Redescription.</title><p>Measurements ♀ (n = 1): <abbrev xmlns:xlink="http://www.w3.org/1999/xlink" xlink:title="Head Width, the greatest width, including the eyes" id="ABBRID0ECCAG" xlink:type="simple">HW</abbrev>/<abbrev xmlns:xlink="http://www.w3.org/1999/xlink" xlink:title="Head Length, at middle, from the anterior margin of frons to the nuchal ridge" id="ABBRID0EGCAG" xlink:type="simple">HL</abbrev> 1.23; <abbrev xmlns:xlink="http://www.w3.org/1999/xlink" xlink:title="Pronotum Width, greatest width" id="ABBRID0EKCAG" xlink:type="simple">PW</abbrev>/<abbrev xmlns:xlink="http://www.w3.org/1999/xlink" xlink:title="Pronotum Length, at middle" id="ABBRID0EOCAG" xlink:type="simple">PL</abbrev> 0.94; <abbrev xmlns:xlink="http://www.w3.org/1999/xlink" xlink:title="Elytral Width, greatest width" id="ABBRID0ESCAG" xlink:type="simple">EW</abbrev>/<abbrev xmlns:xlink="http://www.w3.org/1999/xlink" xlink:title="Elytral Length" id="ABBRID0EWCAG" xlink:type="simple">EL</abbrev> 1.06; <abbrev xmlns:xlink="http://www.w3.org/1999/xlink" xlink:title="Pronotum Width, greatest width" id="ABBRID0E1CAG" xlink:type="simple">PW</abbrev>/<abbrev xmlns:xlink="http://www.w3.org/1999/xlink" xlink:title="Head Width, the greatest width, including the eyes" id="ABBRID0E5CAG" xlink:type="simple">HW</abbrev> 1.13; forebody length 4.8 mm.</p><p>Body highly glossy, entirely black, except for yellowish brown apical antennomere, tarsi and apical maxillary and labial palpomeres, abdomen with iridescent sheen ranging from violet to blue.</p><p>Head distinctly transverse, with two or three additional punctures mediad of posterior frontal puncture (Fig. <xref ref-type="fig" rid="F1">1B</xref>). Antennomeres 1–3 elongate, 4 subquadrate, 5 and 6 weakly transverse, 7–10 strongly transverse, 10 ~ 2 × as wide as long. Pronotum slightly elongate with seven or eight punctures in the dorsal row, with additional groups of scattered punctures between dorsal and sublateral rows, and between sublateral row and lateral margin (Fig. <xref ref-type="fig" rid="F1">1C</xref>). Elytra transverse, with additional scattered punctures between the two discal rows (Fig. <xref ref-type="fig" rid="F1">1A</xref>). Abdominal tergites III–IV with distinct basal impression, tergites III–V with median or medioapical glabrous or sparsely punctate areas, these areas successively becoming smaller toward the apex; abdominal punctures generally coarse, nearly all separated by at least their diameters; tergites with exceedingly fine and dense microsculpture of transverse waves.</p><p>Male unknown. Female with tergite X triangular, with slightly narrowed but broadly rounded apex, apical half with many long setae (Fig. <xref ref-type="fig" rid="F2">2G</xref>).</p></tp:treatment-sec><tp:treatment-sec sec-type="distribution" id="SECID0EXDAG"><title>Distribution.</title><p>Known only from the type locality in East Java, which is at the northern edge of the plateau.</p></tp:treatment-sec><tp:treatment-sec sec-type="Bionomics" id="SECID0E3DAG"><title>Bionomics.</title><p>Nothing is known about this species’ microhabitat preferences.</p></tp:treatment-sec><tp:treatment-sec sec-type="comments" id="SECID0EBEAG"><title>Comments.</title><p>The holotype of this species was one of the few specimens included from East Java in <xref ref-type="bibr" rid="B9">Cameron’s (1937)</xref> ‘Fauna Javanica’. This region is still extremely poorly collected for <tp:taxon-name><tp:taxon-name-part taxon-name-part-type="family">Staphylinidae</tp:taxon-name-part></tp:taxon-name>, even more so than West or Central Java.</p></tp:treatment-sec><tp:treatment-sec><!--Section generated to contain objects referenced in tp:taxon-treatment.--><fig id="F1" position="float" orientation="portrait"><object-id xmlns:xlink="http://www.w3.org/1999/xlink" content-type="doi" xlink:type="simple">10.3897/zookeys.1076.73103.figure1</object-id><object-id xmlns:xlink="http://www.w3.org/1999/xlink" content-type="arpha" xlink:type="simple">68CBA622-0FF7-5F8D-81AD-2E785DCF49F9</object-id><label>Figure 1.</label><caption><p><italic><tp:taxon-name><tp:taxon-name-part taxon-name-part-type="genus" reg="Sundaquedius">Sundaquedius</tp:taxon-name-part></tp:taxon-name></italic> Brunke <bold>A–C</bold><italic><tp:taxon-name><tp:taxon-name-part taxon-name-part-type="genus" reg="Sundaquedius">S.</tp:taxon-name-part><tp:taxon-name-part taxon-name-part-type="species" reg="nigropolitus">nigropolitus</tp:taxon-name-part></tp:taxon-name></italic> (Cameron) <bold>D–F</bold><italic><tp:taxon-name><tp:taxon-name-part taxon-name-part-type="genus" reg="Sundaquedius">S.</tp:taxon-name-part><tp:taxon-name-part taxon-name-part-type="species" reg="abbreviatus">abbreviatus</tp:taxon-name-part></tp:taxon-name></italic> Brunke <bold>A, D</bold> habitus <bold>B, E</bold> dorsal head, arrows indicating anterior and posterior frontal punctures, asterisks indicating parocular punctures <bold>C, F</bold> dorsal pronotum, arrows indicating punctures of the dorsal row. Scale bars: 1 mm.</p></caption><graphic xmlns:xlink="http://www.w3.org/1999/xlink" xlink:href="zookeys-1076-109-g001.jpg" position="float" orientation="portrait" xlink:type="simple" id="oo_621080.jpg"><uri content-type="original_file" xlink:type="simple">https://binary.pensoft.net/fig/621080</uri></graphic></fig><fig id="F2" position="float" orientation="portrait"><object-id xmlns:xlink="http://www.w3.org/1999/xlink" content-type="doi" xlink:type="simple">10.3897/zookeys.1076.73103.figure2</object-id><object-id xmlns:xlink="http://www.w3.org/1999/xlink" content-type="arpha" xlink:type="simple">C66C1FB0-2DC7-5DA3-AD6B-50C6A3D04F6B</object-id><label>Figure 2.</label><caption><p><italic><tp:taxon-name><tp:taxon-name-part taxon-name-part-type="genus" reg="Sundaquedius">Sundaquedius</tp:taxon-name-part></tp:taxon-name></italic> Brunke <bold>A–F</bold><italic><tp:taxon-name><tp:taxon-name-part taxon-name-part-type="genus" reg="Sundaquedius">S.</tp:taxon-name-part><tp:taxon-name-part taxon-name-part-type="species" reg="abbreviatus">abbreviatus</tp:taxon-name-part></tp:taxon-name></italic> Brunke <bold>G</bold><italic><tp:taxon-name><tp:taxon-name-part taxon-name-part-type="genus" reg="Sundaquedius">S.</tp:taxon-name-part><tp:taxon-name-part taxon-name-part-type="species" reg="nigropolitus">nigropolitus</tp:taxon-name-part></tp:taxon-name></italic> (Cameron) <bold>A</bold> aedeagus, ventral view <bold>B</bold> apex of paramere, underside <bold>C</bold> aedeagus, lateral view (paramere removed) <bold>D</bold> male tergite X <bold>E</bold> male sternite IX <bold>F, G</bold> female tergite X. Scale bars: 0.25 mm (<bold>A–C</bold>); 0.5 mm (<bold>D–G</bold>).</p></caption><graphic xmlns:xlink="http://www.w3.org/1999/xlink" xlink:href="zookeys-1076-109-g002.jpg" position="float" orientation="portrait" xlink:type="simple" id="oo_621081.jpg"><uri content-type="original_file" xlink:type="simple">https://binary.pensoft.net/fig/621081</uri></graphic></fig></tp:treatment-sec><ref-list><ref id="B7"><mixed-citation xmlns:xlink="http://www.w3.org/1999/xlink" xlink:type="simple"><person-group><name name-style="western"><surname>Brunke</surname><given-names>AJ</given-names></name><name name-style="western"><surname>Hansen</surname><given-names>AK</given-names></name><name name-style="western"><surname>Salnitska</surname><given-names>M</given-names></name><name name-style="western"><surname>Kypke</surname><given-names>JL</given-names></name><name name-style="western"><surname>Predeus</surname><given-names>AV</given-names></name><name name-style="western"><surname>Escalona</surname><given-names>HE</given-names></name><name name-style="western"><surname>Chapados</surname><given-names>JT</given-names></name><name name-style="western"><surname>Eyres</surname><given-names>J</given-names></name><name name-style="western"><surname>Richter</surname><given-names>R</given-names></name><name name-style="western"><surname>Smetana</surname><given-names>A</given-names></name><name name-style="western"><surname>Ślipiński</surname><given-names>SA</given-names></name><name name-style="western"><surname>Zwick</surname><given-names>A</given-names></name><name name-style="western"><surname>Hájek</surname><given-names>J</given-names></name><name name-style="western"><surname>Leschen</surname><given-names>RAB</given-names></name><name name-style="western"><surname>Solodovnikov</surname><given-names>A</given-names></name><name name-style="western"><surname>Dettman</surname><given-names>JR</given-names></name></person-group> (<year>2021</year>) <article-title>The limits of <tp:taxon-name><tp:taxon-name-part taxon-name-part-type="tribe">Quediini</tp:taxon-name-part></tp:taxon-name> at last (<tp:taxon-name><tp:taxon-name-part taxon-name-part-type="family">Staphylinidae</tp:taxon-name-part></tp:taxon-name>: <tp:taxon-name><tp:taxon-name-part taxon-name-part-type="subfamily">Staphylininae</tp:taxon-name-part></tp:taxon-name>): a rove beetle mega-radiation resolved by comprehensive sampling and anchored phylogenomics.</article-title><source>Systematic Entomology</source><volume>46</volume>: <fpage>396</fpage>–<lpage>421</lpage>. <ext-link xlink:type="simple" ext-link-type="doi" xlink:href="10.1111/syen.12468">https://doi.org/10.1111/syen.12468</ext-link></mixed-citation></ref><ref id="B9"><mixed-citation xmlns:xlink="http://www.w3.org/1999/xlink" xlink:type="simple"><person-group><name name-style="western"><surname>Cameron</surname><given-names>M</given-names></name></person-group> (<year>1937</year>) <article-title>Fauna Javanica. The <tp:taxon-name><tp:taxon-name-part taxon-name-part-type="family">Staphylinidae</tp:taxon-name-part></tp:taxon-name> collected by Mr. F. C. Drescher. Part II.</article-title><source>Tijdschrift voor Entomologie</source><volume>80</volume>: <fpage>1</fpage>–<lpage>37</lpage>.</mixed-citation></ref></ref-list></tp:taxon-treatment>
