# Supplementary material for: ﻿New relictual genera in Cyrtoquediini and Indoquediini (Coleoptera: Staphylinidae: Staphylininae)
Source: Zookeys. 2021 Dec 9;1076:109–24. doi: 10.3897/zookeys.1076.73103 (PMC8677706; doi:10.3897/zookeys.1076.73103)
Supplement: XML Treatment for Sundaquedius abbreviatus [file zookeys.1076.73103-treatment5.xml]

<!DOCTYPE tp:taxon-treatment
  PUBLIC "-//TaxonX//DTD Taxonomic Treatment Publishing DTD v0 20100105//EN" "tax-treatment-NSO.dtd">
<tp:taxon-treatment xmlns:tp="http://www.plazi.org/taxpub"><tp:treatment-meta><kwd-group><label>Taxon classification</label><kwd>
                <named-content content-type="kingdom">Animalia</named-content>
              </kwd><kwd>
                <named-content content-type="order">Coleoptera</named-content>
              </kwd><kwd>
                <named-content content-type="family">Staphylinidae</named-content>
              </kwd></kwd-group><mixed-citation publication-type="journal"><person-group><name><surname>Brunke</surname><given-names>Adam J.</given-names></name></person-group><article-title>﻿New relictual genera in <tp:taxon-name><tp:taxon-name-part taxon-name-part-type="tribe">Cyrtoquediini</tp:taxon-name-part></tp:taxon-name> and <tp:taxon-name><tp:taxon-name-part taxon-name-part-type="tribe">Indoquediini</tp:taxon-name-part></tp:taxon-name> (<tp:taxon-name><tp:taxon-name-part taxon-name-part-type="order">Coleoptera</tp:taxon-name-part></tp:taxon-name>: <tp:taxon-name><tp:taxon-name-part taxon-name-part-type="family">Staphylinidae</tp:taxon-name-part></tp:taxon-name>: <tp:taxon-name><tp:taxon-name-part taxon-name-part-type="subfamily">Staphylininae</tp:taxon-name-part></tp:taxon-name>)</article-title><source>Zookeys</source><day>09</day><month>12</month><year>2021</year><volume>1076</volume><fpage>109</fpage><lpage>124</lpage><pub-id pub-id-type="doi">10.3897/zookeys.1076.73103</pub-id></mixed-citation></tp:treatment-meta><tp:nomenclature><label>﻿</label><tp:taxon-name>
              <object-id xmlns:xlink="http://www.w3.org/1999/xlink" content-type="arpha" xlink:type="simple">B03D9F4F-A991-5D55-B14A-A316150212E5</object-id>
              <tp:taxon-name-part taxon-name-part-type="genus" reg="Sundaquedius">Sundaquedius</tp:taxon-name-part>
              <tp:taxon-name-part taxon-name-part-type="species" reg="abbreviatus">abbreviatus</tp:taxon-name-part>
              <object-id xmlns:xlink="http://www.w3.org/1999/xlink" content-type="zoobank" xlink:type="simple">http://zoobank.org/CBC36A0B-D8DC-46C0-BB10-84D68131930E</object-id>
            </tp:taxon-name><tp:taxon-authority>Brunke</tp:taxon-authority><tp:taxon-status xmlns:xlink="http://www.w3.org/1999/xlink" xlink:type="simple">sp. nov.</tp:taxon-status><xref ref-type="fig" rid="F1">Figs 1D–F</xref><xref ref-type="fig" rid="F2">, 2A–F</xref></tp:nomenclature><tp:treatment-sec sec-type="type locality" id="SECID0ECGAG"><title>Type locality.</title><p>35 km north of An Khê, near Buôn Lưới village, Gia Lai, Vietnam [ca. 14.32, 108.58].</p></tp:treatment-sec><tp:treatment-sec sec-type="type material" id="SECID0EHGAG"><title>Type material.</title><p><bold><italic>Holotype</italic></bold> (male, <named-content xmlns:xlink="http://www.w3.org/1999/xlink" content-type="dwc:institutional_code" xlink:type="simple">CNC</named-content>): Vietnam, 35 km N An Khe, Buon Luoi, 2.VII.1984 / AJB0001487 [white label] / HOLOTYPE <italic><tp:taxon-name><tp:taxon-name-part taxon-name-part-type="genus" reg="Sundaquedius">Sundaquedius</tp:taxon-name-part><tp:taxon-name-part taxon-name-part-type="species" reg="abbreviatus">abbreviatus</tp:taxon-name-part></tp:taxon-name></italic> Brunke, des. A. Brunke 2021 [red label] <bold><italic>Paratypes</italic></bold> (5, <named-content xmlns:xlink="http://www.w3.org/1999/xlink" content-type="dwc:institutional_code" xlink:type="simple">ZIN</named-content>): same data as the holotype but with labels: PARATYPE <italic><tp:taxon-name><tp:taxon-name-part taxon-name-part-type="genus" reg="Sundaquedius">Sundaquedius</tp:taxon-name-part><tp:taxon-name-part taxon-name-part-type="species" reg="abbreviatus">abbreviatus</tp:taxon-name-part></tp:taxon-name></italic> Brunke, des. A. Brunke 2021 [yellow label]. Identifiers: AJB0001334, AJB0001488–1491</p></tp:treatment-sec><tp:treatment-sec sec-type="etymology" id="SECID0EVHAG"><title>Etymology.</title><p>The species epithet means ‘shortened’ or ‘reduced’, and refers to the shorter dorsal rows of punctures on the pronotum compared to <italic><tp:taxon-name><tp:taxon-name-part taxon-name-part-type="genus" reg="Sundaquedius">S.</tp:taxon-name-part><tp:taxon-name-part taxon-name-part-type="species" reg="nigropolitus">nigropolitus</tp:taxon-name-part></tp:taxon-name></italic>.</p></tp:treatment-sec><tp:treatment-sec sec-type="diagnosis" id="SECID0EGIAG"><title>Diagnosis.</title><p><italic><tp:taxon-name><tp:taxon-name-part taxon-name-part-type="genus" reg="Sundaquedius">Sundaquedius</tp:taxon-name-part><tp:taxon-name-part taxon-name-part-type="species" reg="abbreviatus">abbreviatus</tp:taxon-name-part></tp:taxon-name></italic> can be distinguished by the presence of only two or three punctures in the dorsal row of the pronotum.</p></tp:treatment-sec><tp:treatment-sec sec-type="description" id="SECID0EXIAG"><title>Description.</title><p>Measurements. Male (n = 2): <abbrev xmlns:xlink="http://www.w3.org/1999/xlink" xlink:title="Head Width, the greatest width, including the eyes" id="ABBRID0E4IAG" xlink:type="simple">HW</abbrev>/<abbrev xmlns:xlink="http://www.w3.org/1999/xlink" xlink:title="Head Length, at middle, from the anterior margin of frons to the nuchal ridge" id="ABBRID0EBJAG" xlink:type="simple">HL</abbrev> 1.30–1.35; <abbrev xmlns:xlink="http://www.w3.org/1999/xlink" xlink:title="Pronotum Width, greatest width" id="ABBRID0EFJAG" xlink:type="simple">PW</abbrev>/<abbrev xmlns:xlink="http://www.w3.org/1999/xlink" xlink:title="Pronotum Length, at middle" id="ABBRID0EJJAG" xlink:type="simple">PL</abbrev> 1.06–1.08; <abbrev xmlns:xlink="http://www.w3.org/1999/xlink" xlink:title="Elytral Width, greatest width" id="ABBRID0ENJAG" xlink:type="simple">EW</abbrev>/<abbrev xmlns:xlink="http://www.w3.org/1999/xlink" xlink:title="Elytral Length" id="ABBRID0ERJAG" xlink:type="simple">EL</abbrev> 1.22–1.24; <abbrev xmlns:xlink="http://www.w3.org/1999/xlink" xlink:title="Pronotum Width, greatest width" id="ABBRID0EVJAG" xlink:type="simple">PW</abbrev>/<abbrev xmlns:xlink="http://www.w3.org/1999/xlink" xlink:title="Head Width, the greatest width, including the eyes" id="ABBRID0EZJAG" xlink:type="simple">HW</abbrev> 1.14–1.19; forebody length 4.9–5.4 mm. Female (n = 4): <abbrev xmlns:xlink="http://www.w3.org/1999/xlink" xlink:title="Head Width, the greatest width, including the eyes" id="ABBRID0E4JAG" xlink:type="simple">HW</abbrev>/<abbrev xmlns:xlink="http://www.w3.org/1999/xlink" xlink:title="Head Length, at middle, from the anterior margin of frons to the nuchal ridge" id="ABBRID0EBKAG" xlink:type="simple">HL</abbrev> 1.25–1.29; <abbrev xmlns:xlink="http://www.w3.org/1999/xlink" xlink:title="Pronotum Width, greatest width" id="ABBRID0EFKAG" xlink:type="simple">PW</abbrev>/<abbrev xmlns:xlink="http://www.w3.org/1999/xlink" xlink:title="Pronotum Length, at middle" id="ABBRID0EJKAG" xlink:type="simple">PL</abbrev> 1.03–1.10; <abbrev xmlns:xlink="http://www.w3.org/1999/xlink" xlink:title="Elytral Width, greatest width" id="ABBRID0ENKAG" xlink:type="simple">EW</abbrev>/<abbrev xmlns:xlink="http://www.w3.org/1999/xlink" xlink:title="Elytral Length" id="ABBRID0ERKAG" xlink:type="simple">EL</abbrev> 1.13–1.15; <abbrev xmlns:xlink="http://www.w3.org/1999/xlink" xlink:title="Pronotum Width, greatest width" id="ABBRID0EVKAG" xlink:type="simple">PW</abbrev>/<abbrev xmlns:xlink="http://www.w3.org/1999/xlink" xlink:title="Head Width, the greatest width, including the eyes" id="ABBRID0EZKAG" xlink:type="simple">HW</abbrev> 1.21–1.23; forebody length 4.7–5.0 mm.</p><p>Similar to <italic><tp:taxon-name><tp:taxon-name-part taxon-name-part-type="genus" reg="Sundaquedius">S.</tp:taxon-name-part><tp:taxon-name-part taxon-name-part-type="species" reg="nigropolitus">nigropolitus</tp:taxon-name-part></tp:taxon-name></italic> and differing only in the following: antennomeres dark except apical three segments paler, becoming successively paler to antennal apex; maxillary and labial palpi paler, entirely medium reddish brown; head, without additional punctures between named punctures, distinctly transverse, more so in males, head also broader relative to pronotum in males; antennae overall more robust, with apical segments less strongly transverse; pronotum slightly to distinctly transverse, with two or three punctures in the dorsal row, third puncture, when present, smaller, sometimes rudimentary and without seta; elytra more transverse than in <italic><tp:taxon-name><tp:taxon-name-part taxon-name-part-type="genus" reg="Sundaquedius">S.</tp:taxon-name-part><tp:taxon-name-part taxon-name-part-type="species" reg="nigropolitus">nigropolitus</tp:taxon-name-part></tp:taxon-name></italic>, and even more so in males, with two discal rows and without scattered additional punctures; abdominal tergites III and IV with distinct impressions, V with only vague impression; abdominal punctation slightly denser but punctures generally still well separated.</p><p>Male with sternite VII broadly but shallowly emarginate; sternite VIII with slightly deeper emargination and distinct, triangular impressed and glabrous area; tergite X elongate, with distinct shallow emargination, with many long setae at apex (Fig. <xref ref-type="fig" rid="F2">2D</xref>); sternite IX with bulky, asymmetrical base, apex deeply emarginate (Fig. <xref ref-type="fig" rid="F2">2E</xref>); median lobe of aedeagus in ventral view subparallel sided, narrowing to rounded, acute apex, paramere with broad base, becoming slender to strongly acute apex (Fig. <xref ref-type="fig" rid="F2">2A</xref>); median lobe in lateral view with nearly straight ventral face, with short, rounded apical part (Fig. <xref ref-type="fig" rid="F2">2C</xref>); apex of paramere with short, sparse paired row of marginal peg setae (Fig. <xref ref-type="fig" rid="F2">2B</xref>); aedeagus with ventral paired copulatory sclerites broadest at base and strongly narrowed to sharp apex. Female tergite X similar to that of <italic><tp:taxon-name><tp:taxon-name-part taxon-name-part-type="genus" reg="Sundaquedius">S.</tp:taxon-name-part><tp:taxon-name-part taxon-name-part-type="species" reg="nigropolitus">nigropolitus</tp:taxon-name-part></tp:taxon-name></italic> but with slightly narrower apex (Fig. <xref ref-type="fig" rid="F2">2F</xref>).</p></tp:treatment-sec><tp:treatment-sec sec-type="distribution" id="SECID0E1MAG"><title>Distribution.</title><p>Known only from the type locality in the central highlands of Vietnam.</p></tp:treatment-sec><tp:treatment-sec sec-type="Bionomics" id="SECID0E6MAG"><title>Bionomics.</title><p>Nothing specific is known about this species but the type locality is at approximately 700–800 m, so this species likely occurs elsewhere in lower montane forests of central Vietnam and possibly adjacent Cambodia.</p></tp:treatment-sec><tp:treatment-sec><!--Section generated to contain objects referenced in tp:taxon-treatment.--><fig id="F1" position="float" orientation="portrait"><object-id xmlns:xlink="http://www.w3.org/1999/xlink" content-type="doi" xlink:type="simple">10.3897/zookeys.1076.73103.figure1</object-id><object-id xmlns:xlink="http://www.w3.org/1999/xlink" content-type="arpha" xlink:type="simple">68CBA622-0FF7-5F8D-81AD-2E785DCF49F9</object-id><label>Figure 1.</label><caption><p><italic><tp:taxon-name><tp:taxon-name-part taxon-name-part-type="genus" reg="Sundaquedius">Sundaquedius</tp:taxon-name-part></tp:taxon-name></italic> Brunke <bold>A–C</bold><italic><tp:taxon-name><tp:taxon-name-part taxon-name-part-type="genus" reg="Sundaquedius">S.</tp:taxon-name-part><tp:taxon-name-part taxon-name-part-type="species" reg="nigropolitus">nigropolitus</tp:taxon-name-part></tp:taxon-name></italic> (Cameron) <bold>D–F</bold><italic><tp:taxon-name><tp:taxon-name-part taxon-name-part-type="genus" reg="Sundaquedius">S.</tp:taxon-name-part><tp:taxon-name-part taxon-name-part-type="species" reg="abbreviatus">abbreviatus</tp:taxon-name-part></tp:taxon-name></italic> Brunke <bold>A, D</bold> habitus <bold>B, E</bold> dorsal head, arrows indicating anterior and posterior frontal punctures, asterisks indicating parocular punctures <bold>C, F</bold> dorsal pronotum, arrows indicating punctures of the dorsal row. Scale bars: 1 mm.</p></caption><graphic xmlns:xlink="http://www.w3.org/1999/xlink" xlink:href="zookeys-1076-109-g001.jpg" position="float" orientation="portrait" xlink:type="simple" id="oo_621080.jpg"><uri content-type="original_file" xlink:type="simple">https://binary.pensoft.net/fig/621080</uri></graphic></fig><fig id="F2" position="float" orientation="portrait"><object-id xmlns:xlink="http://www.w3.org/1999/xlink" content-type="doi" xlink:type="simple">10.3897/zookeys.1076.73103.figure2</object-id><object-id xmlns:xlink="http://www.w3.org/1999/xlink" content-type="arpha" xlink:type="simple">C66C1FB0-2DC7-5DA3-AD6B-50C6A3D04F6B</object-id><label>Figure 2.</label><caption><p><italic><tp:taxon-name><tp:taxon-name-part taxon-name-part-type="genus" reg="Sundaquedius">Sundaquedius</tp:taxon-name-part></tp:taxon-name></italic> Brunke <bold>A–F</bold><italic><tp:taxon-name><tp:taxon-name-part taxon-name-part-type="genus" reg="Sundaquedius">S.</tp:taxon-name-part><tp:taxon-name-part taxon-name-part-type="species" reg="abbreviatus">abbreviatus</tp:taxon-name-part></tp:taxon-name></italic> Brunke <bold>G</bold><italic><tp:taxon-name><tp:taxon-name-part taxon-name-part-type="genus" reg="Sundaquedius">S.</tp:taxon-name-part><tp:taxon-name-part taxon-name-part-type="species" reg="nigropolitus">nigropolitus</tp:taxon-name-part></tp:taxon-name></italic> (Cameron) <bold>A</bold> aedeagus, ventral view <bold>B</bold> apex of paramere, underside <bold>C</bold> aedeagus, lateral view (paramere removed) <bold>D</bold> male tergite X <bold>E</bold> male sternite IX <bold>F, G</bold> female tergite X. Scale bars: 0.25 mm (<bold>A–C</bold>); 0.5 mm (<bold>D–G</bold>).</p></caption><graphic xmlns:xlink="http://www.w3.org/1999/xlink" xlink:href="zookeys-1076-109-g002.jpg" position="float" orientation="portrait" xlink:type="simple" id="oo_621081.jpg"><uri content-type="original_file" xlink:type="simple">https://binary.pensoft.net/fig/621081</uri></graphic></fig></tp:treatment-sec></tp:taxon-treatment>
