# Supplementary material for: ﻿New relictual genera in Cyrtoquediini and Indoquediini (Coleoptera: Staphylinidae: Staphylininae)
Source: Zookeys. 2021 Dec 9;1076:109–24. doi: 10.3897/zookeys.1076.73103 (PMC8677706; doi:10.3897/zookeys.1076.73103)
Supplement: XML Treatment for Indoquediini [file zookeys.1076.73103-treatment6.xml]

<!DOCTYPE tp:taxon-treatment
  PUBLIC "-//TaxonX//DTD Taxonomic Treatment Publishing DTD v0 20100105//EN" "tax-treatment-NSO.dtd">
<tp:taxon-treatment xmlns:tp="http://www.plazi.org/taxpub"><tp:treatment-meta><kwd-group><label>Taxon classification</label><kwd>
                <named-content content-type="kingdom">Animalia</named-content>
              </kwd><kwd>
                <named-content content-type="order">Coleoptera</named-content>
              </kwd><kwd>
                <named-content content-type="family">Staphylinidae</named-content>
              </kwd></kwd-group><mixed-citation publication-type="journal"><person-group><name><surname>Brunke</surname><given-names>Adam J.</given-names></name></person-group><article-title>﻿New relictual genera in <tp:taxon-name><tp:taxon-name-part taxon-name-part-type="tribe">Cyrtoquediini</tp:taxon-name-part></tp:taxon-name> and <tp:taxon-name><tp:taxon-name-part taxon-name-part-type="tribe">Indoquediini</tp:taxon-name-part></tp:taxon-name> (<tp:taxon-name><tp:taxon-name-part taxon-name-part-type="order">Coleoptera</tp:taxon-name-part></tp:taxon-name>: <tp:taxon-name><tp:taxon-name-part taxon-name-part-type="family">Staphylinidae</tp:taxon-name-part></tp:taxon-name>: <tp:taxon-name><tp:taxon-name-part taxon-name-part-type="subfamily">Staphylininae</tp:taxon-name-part></tp:taxon-name>)</article-title><source>Zookeys</source><day>09</day><month>12</month><year>2021</year><volume>1076</volume><fpage>109</fpage><lpage>124</lpage><pub-id pub-id-type="doi">10.3897/zookeys.1076.73103</pub-id></mixed-citation></tp:treatment-meta><tp:nomenclature><label>﻿</label><tp:taxon-name>
              <object-id xmlns:xlink="http://www.w3.org/1999/xlink" content-type="arpha" xlink:type="simple">B96953A8-61FA-5081-ADC1-0AABFFC4BB27</object-id>
              <tp:taxon-name-part taxon-name-part-type="tribe">Indoquediini</tp:taxon-name-part>
            </tp:taxon-name><tp:taxon-authority>Brunke &amp; Solodovnikov, 2016</tp:taxon-authority></tp:nomenclature><tp:treatment-sec sec-type="diagnosis" id="SECID0E6NAG"><title>Diagnosis.</title><p><tp:taxon-name><tp:taxon-name-part taxon-name-part-type="tribe">Indoquediini</tp:taxon-name-part></tp:taxon-name> (as recently redefined by <xref ref-type="bibr" rid="B7">Brunke et al. (2021)</xref>) can be recognized among other <tp:taxon-name><tp:taxon-name-part taxon-name-part-type="subfamily">Staphylininae</tp:taxon-name-part></tp:taxon-name> by the combination of: head with obvious presence of both posterior frontal and basal punctures (<xref ref-type="bibr" rid="B6">Brunke et al. 2019</xref>: fig. 1); protibiae subapically with distinct and unique notch (<xref ref-type="bibr" rid="B7">Brunke et al. 2021</xref>: fig. 8C); all antennomeres longer than wide.</p></tp:treatment-sec><ref-list><ref id="B7"><mixed-citation xmlns:xlink="http://www.w3.org/1999/xlink" xlink:type="simple"><person-group><name name-style="western"><surname>Brunke</surname><given-names>AJ</given-names></name><name name-style="western"><surname>Hansen</surname><given-names>AK</given-names></name><name name-style="western"><surname>Salnitska</surname><given-names>M</given-names></name><name name-style="western"><surname>Kypke</surname><given-names>JL</given-names></name><name name-style="western"><surname>Predeus</surname><given-names>AV</given-names></name><name name-style="western"><surname>Escalona</surname><given-names>HE</given-names></name><name name-style="western"><surname>Chapados</surname><given-names>JT</given-names></name><name name-style="western"><surname>Eyres</surname><given-names>J</given-names></name><name name-style="western"><surname>Richter</surname><given-names>R</given-names></name><name name-style="western"><surname>Smetana</surname><given-names>A</given-names></name><name name-style="western"><surname>Ślipiński</surname><given-names>SA</given-names></name><name name-style="western"><surname>Zwick</surname><given-names>A</given-names></name><name name-style="western"><surname>Hájek</surname><given-names>J</given-names></name><name name-style="western"><surname>Leschen</surname><given-names>RAB</given-names></name><name name-style="western"><surname>Solodovnikov</surname><given-names>A</given-names></name><name name-style="western"><surname>Dettman</surname><given-names>JR</given-names></name></person-group> (<year>2021</year>) <article-title>The limits of <tp:taxon-name><tp:taxon-name-part taxon-name-part-type="tribe">Quediini</tp:taxon-name-part></tp:taxon-name> at last (<tp:taxon-name><tp:taxon-name-part taxon-name-part-type="family">Staphylinidae</tp:taxon-name-part></tp:taxon-name>: <tp:taxon-name><tp:taxon-name-part taxon-name-part-type="subfamily">Staphylininae</tp:taxon-name-part></tp:taxon-name>): a rove beetle mega-radiation resolved by comprehensive sampling and anchored phylogenomics.</article-title><source>Systematic Entomology</source><volume>46</volume>: <fpage>396</fpage>–<lpage>421</lpage>. <ext-link xlink:type="simple" ext-link-type="doi" xlink:href="10.1111/syen.12468">https://doi.org/10.1111/syen.12468</ext-link></mixed-citation></ref><ref id="B6"><mixed-citation xmlns:xlink="http://www.w3.org/1999/xlink" xlink:type="simple"><person-group><name name-style="western"><surname>Brunke</surname><given-names>AJ</given-names></name><name name-style="western"><surname>Żyła</surname><given-names>D</given-names></name><name name-style="western"><surname>Yamamoto</surname><given-names>S</given-names></name><name name-style="western"><surname>Solodovnikov</surname><given-names>A</given-names></name></person-group> (<year>2019</year>) <article-title>Baltic amber <tp:taxon-name><tp:taxon-name-part taxon-name-part-type="tribe">Staphylinini</tp:taxon-name-part></tp:taxon-name> (<tp:taxon-name><tp:taxon-name-part taxon-name-part-type="order">Coleoptera</tp:taxon-name-part></tp:taxon-name>: <tp:taxon-name><tp:taxon-name-part taxon-name-part-type="family">Staphylinidae</tp:taxon-name-part></tp:taxon-name>: <tp:taxon-name><tp:taxon-name-part taxon-name-part-type="subfamily">Staphylininae</tp:taxon-name-part></tp:taxon-name>): a rove beetle fauna on the eve of our modern climate.</article-title><source>Zoological Journal of the Linnaean Society</source><volume>187</volume>: <fpage>166</fpage>–<lpage>197</lpage>. <ext-link xlink:type="simple" ext-link-type="doi" xlink:href="10.1093/zoolinnean/zlz021">https://doi.org/10.1093/zoolinnean/zlz021</ext-link></mixed-citation></ref></ref-list></tp:taxon-treatment>
