# Supplementary material for: ﻿New relictual genera in Cyrtoquediini and Indoquediini (Coleoptera: Staphylinidae: Staphylininae)
Source: Zookeys. 2021 Dec 9;1076:109–24. doi: 10.3897/zookeys.1076.73103 (PMC8677706; doi:10.3897/zookeys.1076.73103)
Supplement: XML Treatment for Fluviphirus [file zookeys.1076.73103-treatment7.xml]

<!DOCTYPE tp:taxon-treatment
  PUBLIC "-//TaxonX//DTD Taxonomic Treatment Publishing DTD v0 20100105//EN" "tax-treatment-NSO.dtd">
<tp:taxon-treatment xmlns:tp="http://www.plazi.org/taxpub"><tp:treatment-meta><kwd-group><label>Taxon classification</label><kwd>
                <named-content content-type="kingdom">Animalia</named-content>
              </kwd><kwd>
                <named-content content-type="order">Coleoptera</named-content>
              </kwd><kwd>
                <named-content content-type="family">Staphylinidae</named-content>
              </kwd></kwd-group><mixed-citation publication-type="journal"><person-group><name><surname>Brunke</surname><given-names>Adam J.</given-names></name></person-group><article-title>﻿New relictual genera in <tp:taxon-name><tp:taxon-name-part taxon-name-part-type="tribe">Cyrtoquediini</tp:taxon-name-part></tp:taxon-name> and <tp:taxon-name><tp:taxon-name-part taxon-name-part-type="tribe">Indoquediini</tp:taxon-name-part></tp:taxon-name> (<tp:taxon-name><tp:taxon-name-part taxon-name-part-type="order">Coleoptera</tp:taxon-name-part></tp:taxon-name>: <tp:taxon-name><tp:taxon-name-part taxon-name-part-type="family">Staphylinidae</tp:taxon-name-part></tp:taxon-name>: <tp:taxon-name><tp:taxon-name-part taxon-name-part-type="subfamily">Staphylininae</tp:taxon-name-part></tp:taxon-name>)</article-title><source>Zookeys</source><day>09</day><month>12</month><year>2021</year><volume>1076</volume><fpage>109</fpage><lpage>124</lpage><pub-id pub-id-type="doi">10.3897/zookeys.1076.73103</pub-id></mixed-citation></tp:treatment-meta><tp:nomenclature><label>﻿</label><tp:taxon-name>
              <object-id xmlns:xlink="http://www.w3.org/1999/xlink" content-type="arpha" xlink:type="simple">E50B322C-5347-585B-901B-F70A83A4E7CE</object-id>
              <tp:taxon-name-part taxon-name-part-type="genus" reg="Fluviphirus">Fluviphirus</tp:taxon-name-part>
              <object-id xmlns:xlink="http://www.w3.org/1999/xlink" content-type="zoobank" xlink:type="simple">http://zoobank.org/9E8CF744-6B68-484A-A4D1-4003CF0D291F</object-id>
            </tp:taxon-name><tp:taxon-authority>Brunke</tp:taxon-authority><tp:taxon-status xmlns:xlink="http://www.w3.org/1999/xlink" xlink:type="simple">gen. nov.</tp:taxon-status><xref ref-type="fig" rid="F3">Fig. 3A–G</xref></tp:nomenclature><tp:treatment-sec sec-type="type species" id="SECID0ECUAG"><title>Type species.</title><p><italic><tp:taxon-name><tp:taxon-name-part taxon-name-part-type="genus" reg="Fluviphirus">Fluviphirus</tp:taxon-name-part><tp:taxon-name-part taxon-name-part-type="species" reg="elevatus">elevatus</tp:taxon-name-part></tp:taxon-name></italic> (Hatch), comb. nov.</p></tp:treatment-sec><tp:treatment-sec sec-type="etymology" id="SECID0ETUAG"><title>Etymology.</title><p>The generic name is a combination of the Latin word <italic>fluvium</italic> (river, stream) and <italic><tp:taxon-name><tp:taxon-name-part taxon-name-part-type="genus" reg="Raphirus">Raphirus</tp:taxon-name-part></tp:taxon-name></italic> (a subgenus of <italic><tp:taxon-name><tp:taxon-name-part taxon-name-part-type="genus" reg="Quedius">Quedius</tp:taxon-name-part></tp:taxon-name></italic>), where the only species of <italic><tp:taxon-name><tp:taxon-name-part taxon-name-part-type="genus" reg="Fluviphirus">Fluviphirus</tp:taxon-name-part></tp:taxon-name></italic> was previously classified and to which it bears a superficial resemblance. Noun in apposition.</p></tp:treatment-sec><tp:treatment-sec sec-type="diagnosis" id="SECID0EQVAG"><title>Diagnosis.</title><p>Among other <tp:taxon-name><tp:taxon-name-part taxon-name-part-type="tribe">Indoquediini</tp:taxon-name-part></tp:taxon-name>, <italic><tp:taxon-name><tp:taxon-name-part taxon-name-part-type="genus" reg="Fluviphirus">Fluviphirus</tp:taxon-name-part></tp:taxon-name></italic> is easily recognized by the combination of meshed microsculpture on the forebody and the absence of interocular punctures on the head. It is also the only genus of Nearctic <tp:taxon-name><tp:taxon-name-part taxon-name-part-type="tribe">Indoquediini</tp:taxon-name-part></tp:taxon-name>.</p></tp:treatment-sec><tp:treatment-sec sec-type="description" id="SECID0EDWAG"><title>Description.</title><p>With the character states of <tp:taxon-name><tp:taxon-name-part taxon-name-part-type="tribe">Indoquediini</tp:taxon-name-part></tp:taxon-name> (see <xref ref-type="bibr" rid="B7">Brunke et al. 2021</xref>) and the following: disc of head and pronotum with meshed microsculpture; eyes moderately convex, not strongly bulging, large, distinctly larger than temples (Fig. <xref ref-type="fig" rid="F3">3A</xref>); head with single basal puncture, interocular punctures absent, temples with numerous smaller punctures, with single parocular puncture; antennomere 3 with dense but not tomentose pubescence; apical maxillary palpomere glabrous; penultimate labial palpomere with brush of dense setae (but sparser than that of <italic><tp:taxon-name><tp:taxon-name-part taxon-name-part-type="genus" reg="Indoquedius">Indoquedius</tp:taxon-name-part></tp:taxon-name></italic>); pronotum with two punctures in dorsal row, ‘second’ puncture present (Fig. <xref ref-type="fig" rid="F3">3A</xref>); postcoxal process fused across inferior marginal line; elytra with sub-basal ridge reduced to horizontal fragment, with evidence of mesoscutellar collar; humeral spines absent; protibia without lateral spines (Fig. <xref ref-type="fig" rid="F3">3A</xref>); metatibia with only two thin spines on outer face (Fig. <xref ref-type="fig" rid="F3">3A</xref>); pretarsi of all legs with one pair of empodial setae; abdominal sternite III with basal transverse carina produced posteriad at a sharp angle.</p><fig id="F3" position="float" orientation="portrait"><object-id xmlns:xlink="http://www.w3.org/1999/xlink" content-type="doi" xlink:type="simple">10.3897/zookeys.1076.73103.figure3</object-id><object-id xmlns:xlink="http://www.w3.org/1999/xlink" content-type="arpha" xlink:type="simple">04AEEAC9-D903-5D2B-85AB-AD5ED1D44C17</object-id><label>Figure 3.</label><caption><p><italic><tp:taxon-name><tp:taxon-name-part taxon-name-part-type="genus" reg="Fluviphirus">Fluviphirus</tp:taxon-name-part><tp:taxon-name-part taxon-name-part-type="species" reg="elevatus">elevatus</tp:taxon-name-part></tp:taxon-name></italic> (Hatch) <bold>A</bold> habitus <bold>B</bold> aedeagus, ventral view <bold>C</bold> aedeagus, lateral view <bold>D</bold> apex of paramere, underside <bold>E</bold> male tergite X <bold>F</bold> male sternite IX <bold>G</bold> female tergite X. Scale bars: 1 mm (<bold>A</bold>); 0.5 mm (<bold>B–C, E–G</bold>); 0.25 mm (<bold>D</bold>).</p></caption><graphic xmlns:xlink="http://www.w3.org/1999/xlink" xlink:href="zookeys-1076-109-g003.jpg" position="float" orientation="portrait" xlink:type="simple" id="oo_621082.jpg"><uri content-type="original_file" xlink:type="simple">https://binary.pensoft.net/fig/621082</uri></graphic></fig></tp:treatment-sec><tp:treatment-sec sec-type="distribution" id="SECID0ETYAG"><title>Distribution.</title><p>Western North America, broadly distributed along the western cordilleras at a variety of elevations.</p></tp:treatment-sec><tp:treatment-sec sec-type="Bionomics" id="SECID0EYYAG"><title>Bionomics.</title><p>The single species of <italic><tp:taxon-name><tp:taxon-name-part taxon-name-part-type="genus" reg="Fluviphirus">Fluviphirus</tp:taxon-name-part></tp:taxon-name></italic> is strongly associated with debris along the margins of rivers and larger creeks.</p></tp:treatment-sec><tp:treatment-sec sec-type="comments" id="SECID0EFZAG"><title>Comments.</title><p><xref ref-type="bibr" rid="B17">Smetana (1971a)</xref> placed <italic><tp:taxon-name><tp:taxon-name-part taxon-name-part-type="genus" reg="Quedius">Q.</tp:taxon-name-part><tp:taxon-name-part taxon-name-part-type="species" reg="elevatus">elevatus</tp:taxon-name-part></tp:taxon-name></italic> in its own species group as it was “quite isolated within the subgenus [<tp:taxon-name><tp:taxon-name-part taxon-name-part-type="genus" reg="Quedius">Quedius</tp:taxon-name-part> (<tp:taxon-name-part taxon-name-part-type="subgenus" reg="Raphirus">Raphirus</tp:taxon-name-part>)</tp:taxon-name>]”. The subgenus <tp:taxon-name><tp:taxon-name-part taxon-name-part-type="genus" reg="Quedius"/><tp:taxon-name-part taxon-name-part-type="subgenus" reg="Raphirus">Raphirus</tp:taxon-name-part></tp:taxon-name> remains a convenient dumping ground for many unrelated taxa (<xref ref-type="bibr" rid="B7">Brunke et al. 2021</xref>) because of its broad definition, with many plesiomorphic character states, including the absence of certain features typical of other clades within <tp:taxon-name><tp:taxon-name-part taxon-name-part-type="tribe">Quediini</tp:taxon-name-part></tp:taxon-name>. Recent phylogenomic analyses recovered <italic><tp:taxon-name><tp:taxon-name-part taxon-name-part-type="genus" reg="Quedius">Q.</tp:taxon-name-part><tp:taxon-name-part taxon-name-part-type="species" reg="elevatus">elevatus</tp:taxon-name-part></tp:taxon-name></italic> as a member of <tp:taxon-name><tp:taxon-name-part taxon-name-part-type="tribe">Indoquediini</tp:taxon-name-part></tp:taxon-name>, as the sister group of either <italic><tp:taxon-name><tp:taxon-name-part taxon-name-part-type="genus" reg="Strouhalium">Strouhalium</tp:taxon-name-part></tp:taxon-name></italic> (coalescent analyses) or <italic><tp:taxon-name><tp:taxon-name-part taxon-name-part-type="genus" reg="Indoquedius">Indoquedius</tp:taxon-name-part></tp:taxon-name></italic> (concatenated analyses). <italic><tp:taxon-name><tp:taxon-name-part taxon-name-part-type="genus" reg="Fluviphirus">Fluviphirus</tp:taxon-name-part></tp:taxon-name></italic> shares a number of character states with both genera but more densely sampled, total evidence analyses are needed to determine its sister group.</p></tp:treatment-sec><ref-list><ref id="B7"><mixed-citation xmlns:xlink="http://www.w3.org/1999/xlink" xlink:type="simple"><person-group><name name-style="western"><surname>Brunke</surname><given-names>AJ</given-names></name><name name-style="western"><surname>Hansen</surname><given-names>AK</given-names></name><name name-style="western"><surname>Salnitska</surname><given-names>M</given-names></name><name name-style="western"><surname>Kypke</surname><given-names>JL</given-names></name><name name-style="western"><surname>Predeus</surname><given-names>AV</given-names></name><name name-style="western"><surname>Escalona</surname><given-names>HE</given-names></name><name name-style="western"><surname>Chapados</surname><given-names>JT</given-names></name><name name-style="western"><surname>Eyres</surname><given-names>J</given-names></name><name name-style="western"><surname>Richter</surname><given-names>R</given-names></name><name name-style="western"><surname>Smetana</surname><given-names>A</given-names></name><name name-style="western"><surname>Ślipiński</surname><given-names>SA</given-names></name><name name-style="western"><surname>Zwick</surname><given-names>A</given-names></name><name name-style="western"><surname>Hájek</surname><given-names>J</given-names></name><name name-style="western"><surname>Leschen</surname><given-names>RAB</given-names></name><name name-style="western"><surname>Solodovnikov</surname><given-names>A</given-names></name><name name-style="western"><surname>Dettman</surname><given-names>JR</given-names></name></person-group> (<year>2021</year>) <article-title>The limits of <tp:taxon-name><tp:taxon-name-part taxon-name-part-type="tribe">Quediini</tp:taxon-name-part></tp:taxon-name> at last (<tp:taxon-name><tp:taxon-name-part taxon-name-part-type="family">Staphylinidae</tp:taxon-name-part></tp:taxon-name>: <tp:taxon-name><tp:taxon-name-part taxon-name-part-type="subfamily">Staphylininae</tp:taxon-name-part></tp:taxon-name>): a rove beetle mega-radiation resolved by comprehensive sampling and anchored phylogenomics.</article-title><source>Systematic Entomology</source><volume>46</volume>: <fpage>396</fpage>–<lpage>421</lpage>. <ext-link xlink:type="simple" ext-link-type="doi" xlink:href="10.1111/syen.12468">https://doi.org/10.1111/syen.12468</ext-link></mixed-citation></ref><ref id="B17"><mixed-citation xmlns:xlink="http://www.w3.org/1999/xlink" xlink:type="simple"><person-group><name name-style="western"><surname>Smetana</surname><given-names>A</given-names></name></person-group> (<year>1971a</year>) <article-title>Revision of the tribe <tp:taxon-name><tp:taxon-name-part taxon-name-part-type="tribe">Quediini</tp:taxon-name-part></tp:taxon-name> of North America north of Mexico (<tp:taxon-name><tp:taxon-name-part taxon-name-part-type="order">Coleoptera</tp:taxon-name-part></tp:taxon-name>: <tp:taxon-name><tp:taxon-name-part taxon-name-part-type="family">Staphylinidae</tp:taxon-name-part></tp:taxon-name>). Memoirs of the Entomological Society of Canada No.</article-title><volume>79</volume>: <fpage>1</fpage>–<lpage>303</lpage>. <ext-link xlink:type="simple" ext-link-type="doi" xlink:href="10.4039/entm10379fv">https://doi.org/10.4039/entm10379fv</ext-link></mixed-citation></ref></ref-list></tp:taxon-treatment>
