# Supplementary material for: ﻿New relictual genera in Cyrtoquediini and Indoquediini (Coleoptera: Staphylinidae: Staphylininae)
Source: Zookeys. 2021 Dec 9;1076:109–24. doi: 10.3897/zookeys.1076.73103 (PMC8677706; doi:10.3897/zookeys.1076.73103)
Supplement: XML Treatment for Fluviphirus elevatus [file zookeys.1076.73103-treatment8.xml]

<!DOCTYPE tp:taxon-treatment
  PUBLIC "-//TaxonX//DTD Taxonomic Treatment Publishing DTD v0 20100105//EN" "tax-treatment-NSO.dtd">
<tp:taxon-treatment xmlns:tp="http://www.plazi.org/taxpub"><tp:treatment-meta><kwd-group><label>Taxon classification</label><kwd>
                <named-content content-type="kingdom">Animalia</named-content>
              </kwd><kwd>
                <named-content content-type="order">Coleoptera</named-content>
              </kwd><kwd>
                <named-content content-type="family">Staphylinidae</named-content>
              </kwd></kwd-group><mixed-citation publication-type="journal"><person-group><name><surname>Brunke</surname><given-names>Adam J.</given-names></name></person-group><article-title>﻿New relictual genera in <tp:taxon-name><tp:taxon-name-part taxon-name-part-type="tribe">Cyrtoquediini</tp:taxon-name-part></tp:taxon-name> and <tp:taxon-name><tp:taxon-name-part taxon-name-part-type="tribe">Indoquediini</tp:taxon-name-part></tp:taxon-name> (<tp:taxon-name><tp:taxon-name-part taxon-name-part-type="order">Coleoptera</tp:taxon-name-part></tp:taxon-name>: <tp:taxon-name><tp:taxon-name-part taxon-name-part-type="family">Staphylinidae</tp:taxon-name-part></tp:taxon-name>: <tp:taxon-name><tp:taxon-name-part taxon-name-part-type="subfamily">Staphylininae</tp:taxon-name-part></tp:taxon-name>)</article-title><source>Zookeys</source><day>09</day><month>12</month><year>2021</year><volume>1076</volume><fpage>109</fpage><lpage>124</lpage><pub-id pub-id-type="doi">10.3897/zookeys.1076.73103</pub-id></mixed-citation></tp:treatment-meta><tp:nomenclature><label>﻿</label><tp:taxon-name>
              <object-id xmlns:xlink="http://www.w3.org/1999/xlink" content-type="arpha" xlink:type="simple">EB0F25A8-0694-5B9B-8CD3-0A0AB2C937C6</object-id>
              <tp:taxon-name-part taxon-name-part-type="genus" reg="Fluviphirus">Fluviphirus</tp:taxon-name-part>
              <tp:taxon-name-part taxon-name-part-type="species" reg="elevatus">elevatus</tp:taxon-name-part>
            </tp:taxon-name><tp:taxon-authority>(Hatch)</tp:taxon-authority><tp:taxon-status xmlns:xlink="http://www.w3.org/1999/xlink" xlink:type="simple">comb. nov.</tp:taxon-status><xref ref-type="fig" rid="F3">Fig. 3A–G</xref><tp:nomenclature-citation-list><tp:nomenclature-citation><tp:taxon-name><tp:taxon-name-part taxon-name-part-type="genus" reg="Quedius">Quedius</tp:taxon-name-part> (<tp:taxon-name-part taxon-name-part-type="subgenus" reg="Sauridus">Sauridus</tp:taxon-name-part>) <tp:taxon-name-part taxon-name-part-type="species" reg="elevatus">elevatus</tp:taxon-name-part></tp:taxon-name><comment>Hatch, 1957</comment></tp:nomenclature-citation><tp:nomenclature-citation><tp:taxon-name><tp:taxon-name-part taxon-name-part-type="genus" reg="Quedius">Quedius</tp:taxon-name-part> (<tp:taxon-name-part taxon-name-part-type="subgenus" reg="Raphirus">Raphirus</tp:taxon-name-part>) <tp:taxon-name-part taxon-name-part-type="species" reg="elevatus">elevatus</tp:taxon-name-part></tp:taxon-name><comment>Hatch: <xref ref-type="bibr" rid="B17">Smetana 1971a</xref>, <xref ref-type="bibr" rid="B18">b</xref> (subgenus <tp:taxon-name><tp:taxon-name-part taxon-name-part-type="genus" reg="Quedius"/><tp:taxon-name-part taxon-name-part-type="subgenus" reg="Raphirus">Raphirus</tp:taxon-name-part></tp:taxon-name>, <tp:taxon-name><tp:taxon-name-part taxon-name-part-type="genus" reg="Quedius"/><tp:taxon-name-part taxon-name-part-type="subgenus" reg="Raphirus"/><tp:taxon-name-part taxon-name-part-type="species" reg="elevatus">elevatus</tp:taxon-name-part></tp:taxon-name> species group)</comment></tp:nomenclature-citation><tp:nomenclature-citation><tp:taxon-name>‘<tp:taxon-name-part taxon-name-part-type="genus" reg="Quedius">Quedius</tp:taxon-name-part>’ <tp:taxon-name-part taxon-name-part-type="species" reg="elevatus">elevatus</tp:taxon-name-part></tp:taxon-name><comment>Hatch: <xref ref-type="bibr" rid="B7">Brunke et al. 2021</xref> (in undescribed genus of <tp:taxon-name><tp:taxon-name-part taxon-name-part-type="tribe">Indoquediini</tp:taxon-name-part></tp:taxon-name>)</comment></tp:nomenclature-citation></tp:nomenclature-citation-list></tp:nomenclature><tp:treatment-sec sec-type="type locality" id="SECID0EU6AG"><title>Type locality.</title><p>Snoqualmie, Washington, United States.</p></tp:treatment-sec><tp:treatment-sec sec-type="type material" id="SECID0EZ6AG"><title>Type material.</title><p>The type material of this distinctive species was not examined.</p></tp:treatment-sec><tp:treatment-sec sec-type="type material" id="SECID0E56AG"><title>Non-type material.</title><p><bold>Canada: British Columbia</bold>: 8 mi W Creston, ex. river debris, 10.VI.1968, J.M. Campbell &amp; A. Smetana (8, <named-content xmlns:xlink="http://www.w3.org/1999/xlink" content-type="dwc:institutional_code" xlink:type="simple">CNC</named-content>); 20 mi E Hope, ex. river debris, 3.VI.1968, J.M. Campbell &amp; A. Smetana (1, <named-content xmlns:xlink="http://www.w3.org/1999/xlink" content-type="dwc:institutional_code" xlink:type="simple">CNC</named-content>); 4 mi W Midway, ex. river debris, 6.VI.1968, J.M. Campbell &amp; A. Smetana (6, <named-content xmlns:xlink="http://www.w3.org/1999/xlink" content-type="dwc:institutional_code" xlink:type="simple">CNC</named-content>); 16 mi W Osoyoos, ex. river debris, 5.VI.1968, J.M. Campbell &amp; A. Smetana (1, <named-content xmlns:xlink="http://www.w3.org/1999/xlink" content-type="dwc:institutional_code" xlink:type="simple">CNC</named-content>); Paulson, beaver house, 7.VI.1968, J.M. Campbell &amp; A. Smetana (1, <named-content xmlns:xlink="http://www.w3.org/1999/xlink" content-type="dwc:institutional_code" xlink:type="simple">CNC</named-content>); 4 mi W Rossland, 9.VI.1968, J.M. Campbell &amp; A. Smetana (2, <named-content xmlns:xlink="http://www.w3.org/1999/xlink" content-type="dwc:institutional_code" xlink:type="simple">CNC</named-content>); 2 mi S Salmo, ex. river debris, 9.VI.1968, J.M. Campbell &amp; A. Smetana (3, <named-content xmlns:xlink="http://www.w3.org/1999/xlink" content-type="dwc:institutional_code" xlink:type="simple">CNC</named-content>); 2 mi E Burnt Flats [Burnt Flat Junction], 9.VI.1968 (2, <named-content xmlns:xlink="http://www.w3.org/1999/xlink" content-type="dwc:institutional_code" xlink:type="simple">CNC</named-content>). <bold>United States: California</bold>: <italic>Marin Co.</italic>, Lagunitas Creek at Tocaloma, 18.III.1983, A. Smetana (17, <named-content xmlns:xlink="http://www.w3.org/1999/xlink" content-type="dwc:institutional_code" xlink:type="simple">CNC</named-content>); same except 19.III.1983 (6, <named-content xmlns:xlink="http://www.w3.org/1999/xlink" content-type="dwc:institutional_code" xlink:type="simple">CNC</named-content>). <bold>Oregon</bold>: Union Co., Blue Mts., Phillips Creek Road, 9 km NW Elgin (2, <named-content xmlns:xlink="http://www.w3.org/1999/xlink" content-type="dwc:institutional_code" xlink:type="simple">CNC</named-content>).</p></tp:treatment-sec><tp:treatment-sec sec-type="diagnosis" id="SECID0EDCBG"><title>Diagnosis.</title><p>As given above for the genus.</p></tp:treatment-sec><tp:treatment-sec sec-type="redescription" id="SECID0EICBG"><title>Redescription.</title><p>The species was redescribed by <xref ref-type="bibr" rid="B17">Smetana (1971a)</xref> but this is here supplemented with additional characters specific to the male and female: male with sternite VII unmodified; sternite VIII with broad shallow emargination; tergite X constricted in apical half, with weakly emarginate apex, apical half with short fine setae on lateral parts of disc and strong, coarse setae along apical margin (Fig. <xref ref-type="fig" rid="F3">3E</xref>); sternite IX with moderately slender, asymmetrical base, elongate with deep and narrow emargination (Fig. <xref ref-type="fig" rid="F3">3F</xref>); median lobe of aedeagus in ventral view narrowed to sharp apex, apical portion with longitudinal median excavation (Fig. <xref ref-type="fig" rid="F3">3B</xref>), paramere with broad base, with elongate triangular apical part and narrow apex (Fig. <xref ref-type="fig" rid="F3">3B</xref>); aedeagus in lateral view with paramere swollen, slightly deflexed dorsad, median lobe sinuate, narrow, with fin-like apex (Fig. <xref ref-type="fig" rid="F3">3C</xref>); apex of paramere with longitudinal, median cluster of peg setae, extended basad on slight ridge (Fig. <xref ref-type="fig" rid="F3">3D</xref>). Female with tergite X narrowly elongate, with two-pronged apex, prongs separated by U-shaped emargination (Fig. <xref ref-type="fig" rid="F3">3G</xref>).</p></tp:treatment-sec><tp:treatment-sec sec-type="distribution" id="SECID0EODBG"><title>Distribution.</title><p><bold>Canada</bold>: BC. <bold>United States</bold>: CA, ID, NV, OR, WA</p></tp:treatment-sec><tp:treatment-sec sec-type="Bionomics" id="SECID0EYDBG"><title>Bionomics.</title><p><xref ref-type="bibr" rid="B17">Smetana (1971a</xref>, <xref ref-type="bibr" rid="B18">b</xref>) reported this species from debris near water, especially along larger creeks and rivers. Longer series were found in river drift left behind after periods of high water levels. Several specimens have been found in beaver houses, but it is not known whether they regularly occur there.</p></tp:treatment-sec><tp:treatment-sec sec-type="comments" id="SECID0EGEBG"><title>Comments.</title><p>The paratype specimens mentioned by <xref ref-type="bibr" rid="B12">Hatch (1957)</xref> from Lenore, Idaho and Pullman, Washington were not examined but indicate this species’ distribution is rather broad across the entire Western Cordillera. The occurrence of <italic><tp:taxon-name><tp:taxon-name-part taxon-name-part-type="genus" reg="Fluviphirus">F.</tp:taxon-name-part><tp:taxon-name-part taxon-name-part-type="species" reg="elevatus">elevatus</tp:taxon-name-part></tp:taxon-name></italic> along large river banks at a wide range of elevations suggests a single broadly distributed species. Specimens from California were paler than most of those from British Columbia and Oregon but no consistent differences were observed in the aedeagus.</p></tp:treatment-sec><tp:treatment-sec><!--Section generated to contain objects referenced in tp:taxon-treatment.--><fig id="F3" position="float" orientation="portrait"><object-id xmlns:xlink="http://www.w3.org/1999/xlink" content-type="doi" xlink:type="simple">10.3897/zookeys.1076.73103.figure3</object-id><object-id xmlns:xlink="http://www.w3.org/1999/xlink" content-type="arpha" xlink:type="simple">04AEEAC9-D903-5D2B-85AB-AD5ED1D44C17</object-id><label>Figure 3.</label><caption><p><italic><tp:taxon-name><tp:taxon-name-part taxon-name-part-type="genus" reg="Fluviphirus">Fluviphirus</tp:taxon-name-part><tp:taxon-name-part taxon-name-part-type="species" reg="elevatus">elevatus</tp:taxon-name-part></tp:taxon-name></italic> (Hatch) <bold>A</bold> habitus <bold>B</bold> aedeagus, ventral view <bold>C</bold> aedeagus, lateral view <bold>D</bold> apex of paramere, underside <bold>E</bold> male tergite X <bold>F</bold> male sternite IX <bold>G</bold> female tergite X. Scale bars: 1 mm (<bold>A</bold>); 0.5 mm (<bold>B–C, E–G</bold>); 0.25 mm (<bold>D</bold>).</p></caption><graphic xmlns:xlink="http://www.w3.org/1999/xlink" xlink:href="zookeys-1076-109-g003.jpg" position="float" orientation="portrait" xlink:type="simple" id="oo_621082.jpg"><uri content-type="original_file" xlink:type="simple">https://binary.pensoft.net/fig/621082</uri></graphic></fig></tp:treatment-sec><ref-list><ref id="B17"><mixed-citation xmlns:xlink="http://www.w3.org/1999/xlink" xlink:type="simple"><person-group><name name-style="western"><surname>Smetana</surname><given-names>A</given-names></name></person-group> (<year>1971a</year>) <article-title>Revision of the tribe <tp:taxon-name><tp:taxon-name-part taxon-name-part-type="tribe">Quediini</tp:taxon-name-part></tp:taxon-name> of North America north of Mexico (<tp:taxon-name><tp:taxon-name-part taxon-name-part-type="order">Coleoptera</tp:taxon-name-part></tp:taxon-name>: <tp:taxon-name><tp:taxon-name-part taxon-name-part-type="family">Staphylinidae</tp:taxon-name-part></tp:taxon-name>). Memoirs of the Entomological Society of Canada No.</article-title><volume>79</volume>: <fpage>1</fpage>–<lpage>303</lpage>. <ext-link xlink:type="simple" ext-link-type="doi" xlink:href="10.4039/entm10379fv">https://doi.org/10.4039/entm10379fv</ext-link></mixed-citation></ref><ref id="B18"><mixed-citation xmlns:xlink="http://www.w3.org/1999/xlink" xlink:type="simple"><person-group><name name-style="western"><surname>Smetana</surname><given-names>A</given-names></name></person-group> (<year>1971b</year>) <article-title>Revision of the tribe <tp:taxon-name><tp:taxon-name-part taxon-name-part-type="tribe">Quediini</tp:taxon-name-part></tp:taxon-name> of America North of Mexico (<tp:taxon-name><tp:taxon-name-part taxon-name-part-type="order">Coleoptera</tp:taxon-name-part></tp:taxon-name>: <tp:taxon-name><tp:taxon-name-part taxon-name-part-type="family">Staphylinidae</tp:taxon-name-part></tp:taxon-name>). Supplementum 1.</article-title><source>The Canadian Entomologist</source><volume>103</volume>: <fpage>1833</fpage>–<lpage>1848</lpage>. <ext-link xlink:type="simple" ext-link-type="doi" xlink:href="10.4039/Ent1031833-12">https://doi.org/10.4039/Ent1031833-12</ext-link></mixed-citation></ref><ref id="B7"><mixed-citation xmlns:xlink="http://www.w3.org/1999/xlink" xlink:type="simple"><person-group><name name-style="western"><surname>Brunke</surname><given-names>AJ</given-names></name><name name-style="western"><surname>Hansen</surname><given-names>AK</given-names></name><name name-style="western"><surname>Salnitska</surname><given-names>M</given-names></name><name name-style="western"><surname>Kypke</surname><given-names>JL</given-names></name><name name-style="western"><surname>Predeus</surname><given-names>AV</given-names></name><name name-style="western"><surname>Escalona</surname><given-names>HE</given-names></name><name name-style="western"><surname>Chapados</surname><given-names>JT</given-names></name><name name-style="western"><surname>Eyres</surname><given-names>J</given-names></name><name name-style="western"><surname>Richter</surname><given-names>R</given-names></name><name name-style="western"><surname>Smetana</surname><given-names>A</given-names></name><name name-style="western"><surname>Ślipiński</surname><given-names>SA</given-names></name><name name-style="western"><surname>Zwick</surname><given-names>A</given-names></name><name name-style="western"><surname>Hájek</surname><given-names>J</given-names></name><name name-style="western"><surname>Leschen</surname><given-names>RAB</given-names></name><name name-style="western"><surname>Solodovnikov</surname><given-names>A</given-names></name><name name-style="western"><surname>Dettman</surname><given-names>JR</given-names></name></person-group> (<year>2021</year>) <article-title>The limits of <tp:taxon-name><tp:taxon-name-part taxon-name-part-type="tribe">Quediini</tp:taxon-name-part></tp:taxon-name> at last (<tp:taxon-name><tp:taxon-name-part taxon-name-part-type="family">Staphylinidae</tp:taxon-name-part></tp:taxon-name>: <tp:taxon-name><tp:taxon-name-part taxon-name-part-type="subfamily">Staphylininae</tp:taxon-name-part></tp:taxon-name>): a rove beetle mega-radiation resolved by comprehensive sampling and anchored phylogenomics.</article-title><source>Systematic Entomology</source><volume>46</volume>: <fpage>396</fpage>–<lpage>421</lpage>. <ext-link xlink:type="simple" ext-link-type="doi" xlink:href="10.1111/syen.12468">https://doi.org/10.1111/syen.12468</ext-link></mixed-citation></ref><ref id="B12"><mixed-citation xmlns:xlink="http://www.w3.org/1999/xlink" xlink:type="simple"><person-group><name name-style="western"><surname>Hatch</surname><given-names>MH</given-names></name></person-group> (<year>1957</year>) The beetles of the Pacific Northwest. Part II: <tp:taxon-name><tp:taxon-name-part taxon-name-part-type="infraorder">Staphyliniformia</tp:taxon-name-part></tp:taxon-name>. University of Washington Press, Seattle, ix + 1–384 pp.</mixed-citation></ref></ref-list></tp:taxon-treatment>
